# Supplementary material for: SARS-CoV-2 Spike Protein Downregulates Cell Surface α7nAChR through a Helical Motif in the Spike Neck
Source: ACS Chem Neurosci. 2023 Feb 6;14(4):689–98. doi: 10.1021/acschemneuro.2c00610 (PMC9923440; doi:10.1021/acschemneuro.2c00610)
Supplement: Supplementary file 2 — cn2c00610_si_002.xlsx [file cn2c00610_si_002.xlsx]

## Sheet: Fig 1
Fig. 1. S12 expression downregulates native surface α7nAChR in PC12 cells.
Fig. 1b
control	+S12
39.6662	16.2427
48.7608	6.95181
65.625	17.584
20.1193	9.57713
113.175	27.3983
55.7535	22.0822
87.102	7.36073
74.5642	15.6538
107.344	6.21573
23.1372	18.1974
80.1502	18.3201
118.999	47.1087
79.3324	22.5729
65.0198	24.5358
41.2119	9.67528
41.5473	20.6101
37.4825	8.99645
29.034	21.2643
72.0861	76.2
82.3993	7.85145
42.2015	14.7215
72.2088	11.45
43.6737	37.458
88.656	21.0435
72.4623	36.2557
37.2126	45.8001
119.677	138.627
66.4511	19.4651
85.1228	18.6717
67.3916	58.1907
33.5322	37.458
58.6814	30.2608
58.068	13.9036
24.1269	16.03
29.6229	17.584
98.413	11.998
58.4197	8.58752
78.31	14.4189
49.4805	41.5064
73.4928	22.6956
105.152	7.97413
54.2486	45.1213
22.5729	12.2106
48.6626	9.34813
57.4137	14.3125
99.1655	40.893
24.7811	17.4695
83.2172	13.0858
66.2466	5.52055
53.4062	159.074
94.0538	17.175
20.5201	27.3983
108.653	11.45
37.4171	8.64477
61.3395	6.13395
44.1644	66.1076
10.0351	3.92573
74.2207	7.36073
42.3242	54.1832
71.1129	43.9599
85.6053	24.6748
67.4325	25.4763
26.8503	25.5581
104.89	53.8806
81.8596	40.8194
70.9166	18.4018
48.3518	31.1686
74.4252	41.0974
106.183	33.6958
53.6761	36.0758
109.863	58.8859
91.2731	18.9498
74.7524	46.618
25.3536	35.6587
37.6215	25.7626
43.5919	23.7179
156.211	21.0599
87.9199	19.4896
93.4404	22.2212
128.404	58.5342
50.9772	26.5804
57.2502	28.2162
104.138	13.9036
53.0709	28.3552
80.4201	13.7237
61.3395	29.034
70.3359	11.0411
25.3536	79.5695
63.5886	19.3914
31.6348	60.3171
57.8636	71.0883
129.017	9.20092
110.526	9.92881
75.1286	40.0751
39.4617	56.6368
55.4754	26.0079
69.379	15.6538
52.0731	35.9858
29.8519	29.4429
42.7332	10.6322
87.0611	33.6386
71.8898	8.85742
66.2466	27.2347
71.1538	40.2796
43.8373	13.2902
70.7448	20.7736
15.8665	6.81277
72.3969	79.5368
52.891	57.4546
44.8841	4.0893
53.349	79.9458
90.717	51.5251
27.57	47.0269
25.4436	24.773
71.7017	72.7895
53.1609	28.805
217.551	64.0302
129.426	23.08
102.846	18.8108
125.623	27.5373
75.0386	13.0858
59.4666	9.97789
52.9564	62.4845
45.5302	18.6063
62.9752	28.486
53.9787	38.4394
56.8412	68.9047
153.897	25.1737
68.9047	61.6666
37.7606	71.9716
39.5844	55.8189
26.4986	39.0528
85.221	28.0117
143.289	64.4064
26.5477	25.4681
91.8047	27.1284
83.8306	58.8859
46.757	12.6196
79.2179	37.9732
64.7745	62.828
62.8361	12.4724
96.0412	27.5373
40.1651	41.49
53.7088	32.101
69.2809	26.9894
56.5959	78.31
53.398	25.7626
85.6708	38.9874
43.4365	41.7108
90.3735	37.8914
144.148	24.1269
35.9858	56.3342
34.4891	45.1458
72.356	81.6714
66.0094	50.053
53.9787	153.962
45.8001	53.3244
61.9529	81.7859
51.9341	47.9838
96.1803	31.2177
139.739	64.202
93.236	52.9973
55.8516	27.0793
34.8653	58.9922
67.5552	28.8541
68.6102	55.4999
64.6109	61.4294
60.0145	29.6065
68.0868	27.8072
61.454	34.252
117.976	22.6302
73.8772	38.9874
175.676	32.7144
110.411	83.8306
25.7626	45.473
27.5373	28.895
40.0097	28.6251
102.069	56.8412
50.3474	19.8331
114.091	20.8554
78.9234	65.6986
100.818	61.5439
43.3465	39.3145
66.0421	144.05
43.7555	70.8266
130.449	34.9635
214.827	50.7073
49.0225	24.0451
26.2288	90.9869
97.9796	63.0897
69.5181	32.9188
42.6432	77.2877
102.437	59.7037
53.3653	84.3867
97.1045	9.92881
230.023	31.2586
111.638	46.5444
67.8823	89.1467
32.8779	97.677
53.0218	64.8154
27.8072	52.8092
150.895	18.5409
207.736	66.4102
41.032	34.0557
44.1644	86.0797
78.5145	58.2725
106.731	19.1379
65.5678	71.1538
38.8483	45.8001
32.7962	40.484
101.415	75.0795
59.8428	50.5028
46.2908	153.962
63.335	70.0333
80.9681	43.7555
66.7619	35.9858
42.3242	39.8706
62.7707	41.6127
63.1796	29.4429
115.727	25.8444
151.917	23.2272
32.4772	28.7641
53.5698	14.1081
82.1376	18.8108
29.6474	57.2502
24.5358	11.45
52.9973	28.9359
55.9661	17.9929
39.2573	51.7296
120.225	38.1695
90.3735	57.2502
65.4288	109.389
81.6224	85.8752
64.3737	67.0645
46.0537	32.3054
81.7859	131.471
95.8531	57.5528
51.9831	66.083
62.0592	49.6195
44.4752	58.5587
52.0731	19.2197
72.6995	39.0037
61.4212	18.2383
91.9274	125.713
98.6338	39.4617
39.977	42.9376
30.8415	83.9696
50.7073	32.0928
45.1867	31.4303
46.021	23.5135
64.341	30.4653
39.2573	66.0421
70.6058	106.649
37.7524	92.7698
76.2163	28.4206
22.5402	68.8065
49.7095	136.583
97.816	46.16
41.7681	28.8295
70.5404	60.6606
37.6215	129.835
51.885	38.0305
44.9823	4.35919
64.431	75.3576
90.4798	189.948
71.1538	111.335
41.2774	51.1735
55.8107	50.8709
27.4801	79.3324
73.043	20.7982
167.825	45.6611
98.5521	164.799
75.6847	67.7597
21.9841	27.3983
85.4336	48.0492
49.0061	86.2024
69.8534	156.825
91.3958	61.2004
63.9321	122.319
34.1129	63.793
60.1454	74.7524
48.769	88.8195
104.122	57.0702
47.8448	65.257
101.21	55.778
53.3653	131.471
63.5886	151.852
48.1147	68.373
31.4303	133.516
95.8286	75.8565
38.7665	79.4387
56.1869	127.586
58.3379	116.888
41.2692	55.0338
89.9645	74.1553
51.6887	43.551
36.313	24.8057
91.6003	105.013
40.9993	68.5203
75.0386	109.757
85.8752	53.5698
52.1058	30.3753
68.5366	12.8813
36.223	38.7093
80.5592	120.839
81.1317	144.213
95.8531	115.678
54.1668	92.4181
26.8749	13.6991
112.21	58.8859
117.281	58.4769
179.708	48.8671
101.087	42.5287
129.426	25.7626
57.8636	80.3302
56.4323	180.477
88.5333	82.3666
72.4296	88.0589
83.6261	101.145
63.5231	59.7037
39.29	72.0861
47.5176	15.9483
73.6073	64.6109
124.266	65.0198
97.6197	92.4181
49.8894	46.2091
51.3207	105.365
91.7965	51.5251
93.0315	56.7922
159.752	111.229
76.6089	114.746
93.236	43.5101
100.327	99.9179
46.4708	39.748
113.789	130.244
19.6941	130.244
49.4805	97.5297
35.168	65.3306
43.551	131.88
113.985	59.0903
100.76	71.5627
34.8653	66.5165
37.4171	68.2913
63.9975	86.8321
99.4517	97.0554
42.3242	21.0599
75.0386	111.883
49.8894	72.3233
85.7117	30.8088
45.9146	7.93324
107.14	56.6695
85.4663	51.6724
73.0512	95.0762
293.407	110.411
121.428	35.8386
125.132	27.5373
47.1332	47.0269
139.764	79.7413
98.7974	96.3029
71.5463	30.4653
72.6423	136.378
33.5322	112.865
128.813	151.1
63.793	100.76
27.6028	97.1208
78.1219	54.5921
53.4716	38.4394
87.7809	46.4544
86.0797	152.94
64.5128	98.5521
36.6074	54.0687
53.2508	64.5291
92.4181	122.883
79.5123	53.0218
121.714	132.084
48.4336	42.038
66.3857	197.513
174	41.8253
120.552	97.7342
74.6297	70.4504
70.2459	86.3905
97.3253	98.3231
82.8246	67.0645
195.779	100.27
70.4422	104.866
35.168	118.238
62.1573	54.0932
74.8832	87.4455
46.7979	67.3017
61.9529	85.8752
45.4239	41.4082
38.0795	51.8359
41.3019	12.6768
89.1467	84.0023
92.4181	56.4323
43.7555	49.6522
114.909	41.2201
35.168	105.299
196.523	30.4244
67.8823	69.2482
65.1916	91.9274
114.705	53.488
44.0254	203.647
42.7332	131.675
85.2618	121.861
47.6403	41.3428
16.7661	73.4029
28.0117	41.0974
40.0751	72.7895
72.7895	133.72
36.6892	55.8189
112.292	68.7002
28.1589	45.5302
93.7594	30.2608
42.2261	43.3465
117.363	103.868
93.5059	74.6297
103.377	27.1938
42.1198	87.102
59.2948	100.188
74.4743	45.9064
58.8859	119.735
92.5081	67.3098
92.4999	63.5886
150.977	163.367
157.34	102.584
47.1332	102.56
130.858	39.0528
42.7659	66.6555
50.3556	93.375
42.9376	80.4774
240.042	8.17859
73.4601	57.8881
122.589	26.5804
36.313	15.7029
17.8539	91.0932
30.3508	34.3501
56.784	86.6931
141.375	52.1385
111.523	74.8341
49.9303	84.0759
65.8868	49.8894
82.9637	72.3806
52.0404	81.0417
92.9497	73.6891
87.102	159.278
69.6326	162.754
60.9305	94.7327
50.1266	16.1936
36.3457	78.1056
33.3278	22.9001
80.5592	94.2174
67.0645	116.627
133.99	99.4762
75.9219	56.7594
72.904	58.2725
58.068	96.2702
36.362	43.8945
65.2488	55.3445
80.7636	84.0759
126.768	130.653
60.5216	71.1538
118.999	20.5855
55.1483	33.1233
60.6279	156.211
128.952	42.7332
58.068	88.3288
89.2857	83.8306
120.839	48.0165
53.3653	127.586
37.597	45.5548
81.4343	103.05
29.353	26.376
96.8346	44.3689
97.3907	126.155
64.1447	131.266
56.8412	111.024
101.881	52.343
17.3141	52.343
122.818	27.6028
49.8894	76.3881
50.7073	43.3465
82.1949	147.902
39.0201	88.3288
124.2	43.551
67.8496	97.4643
50.8709	179.111
26.376	41.0974
31.1441	70.7448
78.768	42.1198
49.2351	119.252
88.1898	112.047
91.8947	72.3806
62.3618	68.6102
51.1162	39.3963
12.3579	58.2725
47.7303	34.0393
71.6445	56.4323
60.7915	70.6631
51.5251	73.6891
53.5698	98.7565
146.945	68.0868
85.8752	98.2576
71.9062	29.034
17.2977	82.6774
96.7037	90.1281
45.7347	88.1244
21.9841	102.911
34.2111	32.469
74.6297	87.1675
122.319	33.1233
98.961	34.5382
96.8346	40.7539
55.3445	70.3359
48.4173	104.572
217.551	42.8967
32.101	101.619
230.023	36.1249
61.1186	19.4242
78.1056	125.443
53.4308	29.034
125.018	60.6606
53.9787	31.8965
133.148	40.2796
72.3806	95.6896
124.585	18.4018
88.2143	26.9894
65.1261	82.0967
76.2081	63.1387
67.2035	63.8666
53.6843	46.9778
102.543	54.2895
113.682	57.2502
97.5297	97.7342
124.969	61.7484
260.488	115.809
71.9716	42.2588
83.9451	108.366
71.8081	115.482
133.172	42.7986
75.1776	33.1233
113.069	32.5753
80.9681	102.437
125.443	104.334
102.437	28.1344
49.8894	54.633
97.6688	14.0672
116.627	45.2522
148.646	57.929
49.2515	14.2308
55.3037	68.9047
97.0227	6.33841
165.477	129.042
79.1279	80.8536
143.027	69.4036
115.997	30.8742
38.0877	71.4237
77.8766	31.0787
154.78	45.1867
205.634	74.8341
38.4394	71.5627
179.111	83.5852
25.6971	126.155
54.7966	68.373
79.2669	94.6672
38.4394	142.308
74.4252	93.7022
73.6973	20.9372
52.7519	104.85
68.2913	101.145
146.888	90.3735
145.17	76.7398
96.0985	50.3801
108.857	40.2796
49.6195	103.287
98.961	38.0795
86.8976	35.8222
31.185	54.2159
105.152	43.7555
66.2466	88.1244
49.824	57.3238
117.567	31.8965
64.8808	52.0159
41.3019	20.651
43.2075	49.7995
108.677	37.0081
10.7957	50.4374
67.6452	68.4957
108.317	101.823
78.2773	41.9807
71.7672	33.1233
76.0609	58.3952
80.9681	51.059
70.6631	72.2988
58.7714	71.3909
70.3359	44.2789
104.825	37.0736
36.6483	76.2654
79.0379	55.001
52.6701	35.9858
83.3317	48.5236
95.1416	86.4886
74.4252	20.242
56.9067	82.2521
77.803	47.1987
83.07	25.4927
139.854	29.034
76.0609	38.3494
108.694	39.6089
65.118	76.2654
227.16	15.7438
94.9126	65.6332
81.5488	64.1447
89.5883	19.4242
35.0289	29.4429
49.1779	39.2573
123.848	43.3465
53.5698	73.1166
83.5362	80.5592
28.8295	27.4801
86.0797	66.4511
101.145	41.4082
138.766	27.6028
83.3317	27.2347
63.8994	68.9047
63.1551	37.7851
81.5815	120.634
53.488	91.8374
69.7879	9.40538
134.129	34.1865
98.5848	47.2723
74.4252	66.0421
55.778	100.376
93.1215	68.234
115.269	61.3395
69.7879	37.0081
120.945	59.7037
66.6555	49.7749
98.6911	48.9571
49.5623	85.8752
95.8531	34.5546
120.021	76.6416
61.2413	50.2984
42.8885	66.9827
47.7875	115.645
78.2446	55.1237
58.4197	69.8452
96.0003	49.685
99.6807	117.445
145.072	42.1198
92.5653	63.3841
91.5512	59.4993
88.4351	36.3947
78.2446	41.7108
129.533	22.8019
88.8195	49.1942
68.1768	39.0937
34.759	61.5439
48.2537	60.3171
89.6374	13.2493
93.5877	38.2349
122.474	52.6701
131.839	41.0974
78.1056	31.6921
62.7707	62.9752
73.8118	62.5662
44.7614	31.8965
34.4891	109.135
108.268	14.9259
85.4663	43.0194
65.4288	16.1527
68.4712	88.4188
24.7402	21.5915
20.5201	10.1415
649.748	29.4429
94.0538	213.666
29.3039	46.8225
73.1166	22.2621
84.0841	23.17
104.686	41.5963
132.354	30.0563
63.286	37.826
49.685	53.5698
35.078	28.3225
123.497	45.1867
55.41	45.0477
95.4524	51.3616
38.6439	29.8519
73.8118	25.3536
261.919	96.671
73.2966	26.9894
68.8556	47.9838
32.5753	27.8072
59.0249	18.8108
64.202	32.7144
58.1007	46.618
77.4595	89.9645
70.4259	28.6251
43.3465	42.9376
210.599	30.2608
60.2681	24.5358
81.7859	20.3892
36.9427	23.9224
68.0459	114.263
42.5287	23.5789
87.6745	7.5652
50.7891	10.0188
28.8623	10.6322
148.033	33.3278
74.0163	59.0903
105.995	60.5216
69.1091	33.1233
34.3501	27.3983
90.946	46.757
98.5521	64.202
84.2395	54.3877
79.4714	51.5251
109.266	25.3536
86.3414	37.2126
151.615	29.3039
60.1699	48.4909
147.215	57.0457
91.8374	21.3216
54.2159	110.681
102.028	105.406
58.1662	126.973
88.6396	43.3465
39.6662	27.4801
129.876	45.3912
94.6018	31.7329
16.8315	46.2091
74.7932	15.4003
87.6745	3.03426
87.2002	56.923
92.7616	115.776
109.389	7.76966
54.5267	12.7341
103.991	21.3461
58.8859	36.452
43.0521	39.6662
110.207	58.6814
63.6295	31.4876
23.1045	71.7345
101.823	54.4531
60.2681	63.4986
108.775	55.8189
93.4732	48.8671
93.056	40.484
37.8424	60.6606
94.5282	75.6029
62.0101	43.4856
40.4513	66.6555
56.8985	43.7555
151.852	62.3945
115.809	43.8373
124.486	16.668
95.1089	44.3689
41.5064	16.5617
69.608	36.1903
68.9047	33.2623
49.8894	88.8195
56.7022	29.8519
113.887	31.6593
133.581	24.5358
143.003	71.849
62.7544	13.2657
112.66	35.3315
63.793	67.0645
114.41	31.0787
144.254	52.7519
86.6113	51.9341
133.663	20.651
62.4272	33.8839
71.4073	49.8894
93.3505	58.3379
47.0842	17.175
48.9489	38.2349
105.913	12.9876
23.5789	36.1003
87.053	29.4429
117.265	20.7164
91.7148	34.3501
90.169	39.4617
36.0676	53.5698
64.341	19.7922
149.202	26.8503
66.083	14.7215
69.698	1.02232
175.742	44.8187
129.426	15.1304
71.7672	52.7519
91.9519	39.9115
170.115	19.6286
97.7097	21.4688
113.413	19.4242
110.763	19.8331
115.809	23.3581
61.6911	30.2608
82.6038	61.135
94.7081	3.45137
127.995	32.7144
74.8914	21.2643
110.346	15.1304
69.0273	6.44473
87.3965	102.87
109.961	23.4153
215.203	22.0822
135.11	25.4436
100.351	50.0939
93.7512	30.7515
147.705	24.3967
109.389	59.2376
96.8182	29.034
84.4767	15.3349
26.7522	30.5307
139.993	51.2225
102.887	15.3349
113.274	28.2162
36.8037	84.0351
220.004	35.168
109.798	38.2349
114.615	25.5581
89.801	55.6144
107.213	24.7402
151.361	13.5438
163.302	28.5269
152.94	37.6215
131.561	48.908
123.971	35.9858
70.2378	49.1861
69.379	5.88859
277.254	29.9909
73.1412	35.0044
100.539	15.0486
146.16	25.5908
74.7851	0.613395
41.7108	28.1344
114.427	26.5804
93.5877	18.2628
138.218	5.86405
78.4	14.7787
82.5057	13.9936
84.3786	55.001
90.8478	19.6286
88.0017	19.4242
174	37.1308
117.608	28.8295
241.792	24.9447
52.9564	40.5658
89.8664	6.42838
65.5678	23.7179
111.392	23.4807
34.252	12.9467
69.1091	54.0687
55.0665	7.76966
154.371	5.25884
222.024	14.1081
115.727	4.90716
118.917	66.2466
57.1111	6.89456
70.9575	8.17859
67.4734	23.5135
66.9009	14.517
92.4181	10.4522
100.245	23.9224
172.838	9.60985
95.0762	23.8815
109.266	43.183
92.5081	35.9858
75.9219	10.9593
124.176	21.7387
44.7778	42.5287
126.261	8.99645
104.482	32.011
33.1233	27.2593
88.0589	17.0115
137.073	28.1589
155.091	27.9708
94.5446	14.5579
26.6213	871.838
140.786	19.2197
116.488	12.8813
152.735	38.2758
65.6332	11.9407
99.2472	12.4724
61.8302	49.4396
108.775	15.8092
68.6348	23.1045
121.133	12.4069
106.837	33.3687
81.925	15.1304
82.2603	3.76215
110.272	26.3514
171.137	8.17859
75.2431	16.3572
332.975	11.2865
81.5815	24.6994
69.698	12.6768
40.1405	35.168
166.582	27.1938
65.8377	36.8037
123.987	25.6235
59.0495	31.0787
34.988	15.2367
133.475	6.70645
86.7994	34.3501
116.373	30.4653
66.8273
48.4009
96.0658
86.0797
143.534
181.36	73.4029
48.9325	13.3556
57.0457	25.46
64.7172	111.564
83.7488	39.9115
58.9431	74.5888
147.705	60.1127
174.409	57.6836
54.6167	37.4416
86.1288	70.4995
104.334	80.4038
43.4365	170.679
75.7338	21.4443
85.1228	98.4539
125.95	64.5128
97.3253	84.8938
47.076	26.9894
79.7413	49.0716
62.2964	110.272
78.9725	55.8516
99.3699	55.3773
131.79	24.3722
55.091	89.4984
173.264	130.62
235.871	85.6708
160.505	22.3685
95.8531	20.1766
98.6502	32.0601
101.145	35.9858
82.4648	72.585
92.2137	65.2243
25.967	33.7367
132.657	21.6733
119.612	32.7144
88.8522	65.8377
130.187	32.3872
54.9111	20.242
101.619	65.6986
129.222	64.938
134.538	29.6065
156.211	71.5627
169.812	30.6697
150.077	33.9412
105.447	35.0044
135.356	45.4484
98.3476	41.6209
79.0625	118.385
65.4288	43.1421
42.1198	44.0499
96.2702	32.101
84.9592	38.4394
196.9	29.6065
174.817	35.0289
78.9725	68.7002
55.41	94.2583
124.396	29.3775
243.927	50.053
108.571	44.8187
130.31	94.0538
135.356	57.8881
110.297	37.826
172.241	17.8948
44.9823	49.5623
111.163	13.3965
240.655	28.2162
232.068	45.3912
62.1573	53.7743
147.918	102.093
75.652	36.6401
67.7924	78.2773
108.775	24.4458
41.9807	30.0972
227.569	75.652
65.4288	31.5448
142.414	58.4769
91.6003	60.8487
46.2091	58.5833
153.349	46.2091
157.847	126.114
99.6398	31.7166
156.211	37.6215
149.21	20.1766
152.204	114.296
44.2707	29.8928
91.3958	29.034
87.2411	75.7583
164.251	48.1392
82.6038	25.5418
76.6416	53.1609
51.4106	37.826
227.16	53.1609
103.05	68.7002
83.4217	43.9599
100.744	37.7115
114.419	25.2637
93.146	24.0778
125.272	25.2391
23.857	32.011
83.2581	20.1193
187.29	34.1456
134.014	39.8706
80.2565	47.6403
78.2119	20.4465
103.508	31.5367
79.9458	47.2314
55.6144	45.3912
189.833	44.5733
92.4181	58.8859
38.603	40.484
84.0759	356.832
142.766	52.7519
301.52	66.86
75.2431	23.8815
179.013	158.395
163.572	38.6439
188.868	19.0152
137.728	21.845
113.274	42.0543
81.9904	35.168
55.3445	41.0974
55.778	9.60985
105.913	49.4396
278.211	32.8043
120.716	16.9379
99.7789	81.3198
93.8739	28.1589
114.296	44.0908
112.66	34.5546
48.6626	51.9913
115.727	38.9874
90.6434	71.1538
289.252	27.7173
46.2581	12.8813
60.5216	64.4473
141.326	61.3395
43.1421	77.9011
68.7002	19.0152
81.6469	26.9076
94.3483	46.2091
200.31	51.6396
116.357	41.7108
70.9902	19.7349
80.9681	25.6644
54.4285	22.6956
73.1166	39.6662
168.479	36.6646
156.211	46.4544
76.2654	10.5667
115.727	34.9635
94.3155	3.88483
206.51	78.1465
96.0167	37.0736
134.293	20.4465
173.623	43.2075
102.232	59.2948
148.033	39.7234
422.694	42.038
144.001	13.7646
82.6038	47.3213
103.165	16.5371
131.512	58.2725
174.384	27.57
54.9356	13.6337
71.5055	56.1297
114.173	20.8554
220.094	11.45
78.0565	50.0285
152.236	11.1229
240.451	53.9787
71.5627	31.3731
109.798	38.603
74.2862	36.7055
29.3448	15.3349
102.78	39.2573
79.4959	69.7225
82.9309	33.9412
108.963	46.07
163.629	37.9487
141.85	53.5698
126.359	69.0519
120.127	80.5019
83.3562	69.1091
84.125	38.1122
219.096	32.5753
62.9179	22.0822
214.279	23.0064
61.8629	58.8859
136.583	23.0391
145.415	31.6921
106.935	48.8017
150.069	131.438
230.227	53.7743
56.0806	57.8636
72.1516	44.8678
92.2545	46.7816
122.761	51.5251
90.9869	41.7108
152.94	55.2055
198.74	25.5172
79.7004	111.433
222.801	47.2477
113.478	19.8658
103.255	49.3987
101.725	42.5287
230.399	22.2867
187.29	82.7428
161.576	120.225
86.7994	34.6772
100.433	123.088
90.079	36.1903
72.6505	107.712
17.8293	41.8172
214.279	15.8665
72.4623	52.5965
223.276	47.2968
105.774	68.9047
155.663	29.4429
129.713	46.2091
132.82	45.3585
57.4546	52.6129
93.5631	35.5769
309.748	94.4628
138.832	84.2395
89.8255	46.9451
79.9458	14.3943
137.809	33.8594
79.8558	34.023
38.7665	26.376
123.317	29.6801
123.701	66.86
213.51	32.8043
187.29	92.2137
193.015	73.0267
128.24	32.4118
179.25	12.5378
98.6338	53.8397
137.564	22.0822
214.893	78.7517
147.828	20.1766
274.703	56.0806
117.306	113.601
170.663	28.2162
155.32	33.8921
120.062	37.7851
129.058	84.5912
49.0716	51.3616
61.7484	57.4137
107.14	66.3611
153.496	82.6038
152.67	27.5373
167.081	70.7448
77.1487	57.1357
331.233	20.8554
123.906	35.2743
160.709	15.1304
155.802	55.001
140.058	38.0305
193.195	9.20092
244.777	42.9376
305.47	24.9447
14.0672	38.7665
322.237	27.3983
120.021	19.7922
36.8037	30.6697
247.263	66.0421
132.395	37.0409
33.6386	59.0004
227.774	46.0046
287.232	28.0117
65.2897	51.3207
46.708	23.8815
118.181	21.9186
265.191	33.5322
139.715	40.2796
35.3724	24.0287
107.409	28.2979
65.0198	40.0751
128.87	74.7524
240.966	14.2308
100.801	91.3304
146.945	42.3079
147.934	80.3547
146.806	53.7743
282.775	74.1553
72.1597	45.1458
20.5855	16.3572
111.859	40.0015
206.101	55.001
187.372	64.7254
164.66	60.0472
188.926	69.9924
165.674	40.1814
39.0119	45.1867
203.41	24.8302
184.239	10.6322
97.9796	68.0459
79.3324	75.0386
51.5251	32.9188
212.03	42.1198
227.267	53.627
254.763	19.7677
108.653	125.746
597.365	26.376
284.043	14.2308
85.9652	71.5627
251.664	50.7073
221.844	90.1854
110.82	45.9146
476.714	35.904
246.282	25.5581
342.683	51.5251
284.615	24.7402
138.423	50.7073
173.321	43.9599
141.997	59.7037
123.35	30.4653
109.43	52.7519
104.228	57.6591
177.067	58.2725
136.852	20.8554
132.73	103.459
272.584	40.6394
157.193	38.4394
67.179	24.7484
143.395	46.0373
67.1708	85.7607
488.368	47.166
171.137	31.4303
410.099	56.7431
162.173	51.8523
240.042	36.5665
172.159	59.7037
39.8052	87.511
119.571	74.9159
116.831	92.4181
190.954	125.272
199.885	32.9188
38.9874	32.3054
45.6856	72.1761
60.4562	90.5779
37.826	56.4323
156.17	54.7312
135.928	67.4734
208.44	29.3284
51.8523	91.3958
145.988	86.8976
290.888	83.5852
289.571	83.3726
243.313	82.6038
154.739	42.7332
118.042	65.2897
133.041	39.0528
538.969	46.618
151.304	72.2579
260.897	66.1076
220.634	65.0198
145.538	40.0751
169.06	16.6271
23.5789	38.8483
130.718	56.4323
75.9628	61.7484
231.544	29.6474
100.703	51.9913
44.4016	42.9376
53.7252	36.6565
243.215	67.4734
228.78	51.3207
131.405	44.5733
65.2897	144.107
24.1269	110.313
130.718	60.4071
65.2243	116.954
230.546	32.5753
116.954	151.304
304.407	44.9823
133.72	49.685
158.46	122.352
171.75	108.914
234.014	72.5196
79.7822	103.459
176.658	31.8965
320.658	45.1867
178.138	60.1127
186.292	26.1715
163.572	84.0759
229.819	106.731
142.398	71.1538
183.937	74.9732
324.281	61.5439
375.692	74.4252
148.581	188.721
188.803	53.2999
244.515	67.0645
160.881	49.6768
115.523	44.5733
192.54	34.9635
294.135	72.8467
74.3107	51.059
155.598	97.4888
208.881	9.3236
215.563	117.772
156.048	76.0609
113.821	66.2466
132.919	28.4206
312.659	114.263
359.834	34.6445
122.949	86.4068
103.566	76.8788
206.918	24.5358
150.895	76.5271
332.656	105.504
163.776	47.8938
61.3395	125.746
61.3395	34.4401
129.426	55.3691
167.023	151.1
481.049	20.4465
155.549	181.728
254.82	59.4338
153.962	53.7579
85.7117	46.618
189.195	88.1652
103.459	149.938
192.197	101.276
234.137	43.551
195.133	14.885
245.358	76.2409
301.299	44.8432
411.179	57.0048
184.256	43.7555
117.265	61.9937
188.345	87.102
69.6571	77.9665
339.297	118.099
162.574	63.057
143.379	35.9858
179.201	54.1995
196.286	67.2444
119.203	67.9314
40.3123	101.774
306.861	79.9703
115.457	73.1984
196.9	62.0428
394.822	40.5658
185.147	98.6093
261.224	79.1933
230.784	45.3912
113.175	53.398
48.908	73.5174
113.134	74.4252
88.656	121.861
235.306	138.423
381.94	94.0538
336.14	63.1387
326.138	36.0512
67.228	44.2707
410.974	21.4688
383.797	41.9153
210.353	30.0563
131.062	58.158
143.232	65.6332
297.087	59.8673
255.172	65.2897
95.5914	63.286
78.8089	19.1379
100.09	24.8466
74.8587	47.0678
165.093	27.5373
209.372	56.5959
118.042	107.025
157.397	22.5729
288.516	63.793
286.251	130.424
64.2838	88.7377
229.344	38.4394
148.033	66.2466
48.0492	39.5844
86.5459	12.1534
43.7882	95.1825
117.608	72.4623
82.3339	25.002
170.115	70.1969
157.659	53.1609
227.569	61.1759
186.881	65.6332
250.674	119.735
236.361	37.4171
263.964	79.6023
257.675	127.259
150.486	19.0152
156.939	88.3288
131.88	61.3395
152.294	43.1421
214.279	167.825
318.474	113.993
90.5779	14.0426
70.9166	140.058
114.198	77.9338
232.493	150.486
296.883	117.821
94.2174	30.6125
56.8985	11.2456
178.089	56.2278
115.727	63.973
134.129	65.1589
211.826	99.9179
162.607	72.6259
160.366	43.183
144.246	62.8116
171.513	50.7073
74.3516	70.3359
125.149	81.467
203.868	48.0901
372.944	54.5921
227.978	177.615
134.947	50.4865
132.33	82.4893
62.8361	80.5592
164.66	84.6485
310.991	31.5694
330.824	78.719
219.71	68.2913
421.198	77.2305
56.6368	55.2055
98.3476	32.101
84.5503	69.5181
240.86	134.243
223.873	54.1832
214.77	19.1706
278.792	48.5809
122.818	156.775
126.768	48.4582
125.361	80.3547
203.483	74.4252
181.974	118.181
173.067	47.2314
226.138	45.8001
268.781	39.3963
276.674	70.3359
396.711	74.3352
122.818	43.5837
92.6226	56.4323
429.196	51.7623
167.048	284.411
178.023	12.7586
93.7267	65.1016
90.7824	46.618
898.999	68.8638
47.4358	52.9564
58.8859	53.9787
513.518	83.5443
189.858	55.8516
221.231	17.3795
191.06	51.3043
81.9004	49.0716
136.934	68.1522
121.861	82.4402
86.2187	70.3359
126.032	44.1644
324.347	47.8448
425.696	66.2466
101.145	79.4959
263.989	61.135
31.0787	64.4064
81.377	56.7594
73.6482	29.8519
109.593	0.40893
242.127	35.9858
223.987	106.158
331.511	69.6326
129.549	60.7915
173.795	88.0589
220.822	156.448
129.492	71.5954
176.11	36.1903
102.028	89.8255
22.2867	12.0634
138.709	69.5181
545.602	61.8302
90.2917	103.566
181.107	45.1867
31.8965	54.2486
54.4531	54.1423
119.898	191.379
162.345	38.9301
392.008	26.9894
237.842	124.56
56.5959	90.7824
112.865	103.868
402.076	74.1553
45.3421	23.8815
287.339	68.9047
376.69	56.6368
337.94	41.7108
119.268	37.6215
150.02	32.7144
158.665	147.125
77.6966	80.6655
52.253	50.5437
241.628	92.091
45.8901	63.793
94.0538	37.8914
107.859	44.2707
120.634	35.7814
205.692	87.421
363.064	238.161
154.78	46.7979
380.067	162.615
412.586	71.4073
230.98	47.3213
68.9047	72.5687
52.0404	74.6297
112.145	88.3288
303.917	42.3897
203.753	168.684
391.452	109.389
267.808	66.7946
66.86	35.9858
59.7037	61.7975
187.404	28.1344
218.368	54.1423
394.503	134.293
321.623	64.202
120.364	60.1945
84.4031	43.6164
97.3253	12.8813
84.7302	96.0494
138.954	75.3576
140.263	83.4217
133.924	20.5855
238.61	191.649
248.408	107.63
118.344	109.454
87.3719	304.71
185.433	55.6144
148.499	66.0421
481.883	135.086
170.933	136.73
605.38	122.564
182.587	50.5437
318.491	99.7789
115.318	149.259
131.675	166.025
206.101	89.9645
61.9937	182.383
139.666	155.859
65.5514	121.967
146.127	75.3903
391.141	41.6127
178.809	18.8108
120.749	142.921
115.49	148.033
398.846	34.8981
47.2886	104.89
27.1938	112.047
99.5744	77.4595
132.853	121.452
263.572	142.635
344.319	54.2895
364.904	188.901
429.891	162.55
254.215	79.0625
293.309	9.13549
127.447	15.0486
85.2946	56.4323
144.107	203.811
624.231	139.968
55.7289	165.314
101.21	37.8914
223.971	118.999
45.9392	198.331
33.3278	149.505
66.5574	104.89
280.935	83.7243
224.911	64.341
362.77	143.453
533.555	90.7824
266.074	39.4208
351.884	73.6973
86.8567	102.641
91.0278	92.2545
54.1832	68.1931
91.7393	60.1127
137.22	37.4171
183.454	70.4749
597.176	61.1759
104.547	153.962
30.2608	88.9831
91.6003	80.1502
89.621	127.791
410.745	46.07
504.48	80.3547
275.349	62.2964
161.584	42.6187
307.621	66.4838
24.6012	70.3359
54.9356	36.5338
154.167	149.21
137.605	107.025
98.0695	250.437
34.4891	185.924
97.2108	146.601
75.5947	123.906
377.851	61.6339
575.413	191.788
166.68	19.7922
274.253	77.2877
84.7875	170.115
44.0008	157.135
71.3746	65.7968
42.8885	151.304
28.6251	145.497
178.784	99.3045
308.946	96.213
327.283	200.678
108.227	145.849
208.006	38.8483
871.944	118.385
66.5165	87.102
262.394	60.5216
260.693	66.2466
148.18	100.449
72.7895	104.449
123.292	168.585
235.135	18.9498
158.46	58.068
111.229	125.86
309.151	83.2172
149.668	186.562
160.709	6.81277
117.935	98.4539
136.583	79.3324
59.7855	171.857
78.2446	254.976
202.216	58.6487
87.2411	29.9009
197.922	53.9787
141.817	145.988
55.778	45.3912
80.829	184.509
117.567	158.665
190.357	198.331
487.771	51.2225
326.588	130.277
85.4663	67.7842
306.902	220.413
169.951	265.134
57.7245	254.624
216.528	24.8956
139.355	71.5218
188.656	95.4278
100.654	26.2615
282.93	55.181
23.7179	163.572
332.869	65.0771
158.902	64.8154
81.377	97.2026
96.5483	34.3501
78.4	73.1166
30.8742	318.851
74.0163	203.115
61.4049	52.1385
311.441	44.1644
141.22	273.917
83.2008	102.396
82.6529	94.0538
281.139	46.479
85.0574	220.822
113.846	19.8331
49.0716	78.5145
98.1431	98.3476
367.996	104.997
151.468	15.2122
78.0729	140.672
70.0333	42.7332
52.6947	222.049
143.125	36.9836
305.372	155.884
249.742	189.604
401.88	69.7225
272.143	41.5473
90.169	63.9566
84.9183	96.0985
142.716	252.171
149.178	38.1695
162.754	250.061
84.2395	106.485
68.5612	230.964
61.503	156.113
106.976	65.9767
41.0729	103.983
111.842	51.8523
89.4738	126.089
287.069	200.49
221.64	83.0945
261.576	234.726
128.199	82.7756
187.47	530.93
230.366	158.804
138.398	105.013
89.4738	117.093
34.3501	85.6708
50.9117	72.1761
56.6368	220.536
436.287	190.291
170.933	25.1165
149.088	107.001
29.582	204.669
40.893	163.187
85.5236	217.084
309.969	69.0519
507.506	60.3826
122.098	48.7853
55.41	101.823
83.07	49.685
65.944	98.3067
92.4181	248.155
85.0574	155.189
161.527	82.4648
75.3657	92.827
45.5629	51.3616
194.651	52.6129
95.2479	24.9447
63.0815	145.309
79.913	79.3324
147.378	124.11
127.496	103.705
258.035	110.615
89.4575	15.1876
427.233	53.5698
147.01	78.8416
82.2767	46.618
587.084	158.665
261.494	84.534
28.9768	86.4559
95.4851	60.8487
60.4643	55.8189
121.967	53.1609
198.159	31.6512
104.482	65.8868
311.743	44.3443
320.666	116.774
393.39	185.147
128.576	24.9447
107.663	109.863
67.6779	103.868
145.17	108.571
281.957	103.459
365.518	304.113
145.783	80.5592
50.5028	35.9858
110.411	55.6144
77.9011	132.493
106.158	55.2055
199.149	53.3244
211.613	84.4031
213.461	186.006
512.25	41.2447
99.2881	158.665
141.293	129.492
275.21	90.4553
129.713	33.9412
187.404	74.188
94.1929	193.833
112.047	75.5947
212.357	112.562
151.23	105.708
74.7196	100.948
211.498	23.7179
39.6662	67.228
71.4809	169.501
63.9975	90.4553
72.3806	90.7824
234.112	198.233
175.48	60.1127
479.069	105.888
600.513	33.8021
231.863	37.6215
83.4217	141.163
224.797	85.0165
241.931	198.503
164.063	50.3556
143.371	33.9412
141.694	117.093
145.375	125.132
264.717	141.653
239.019	56.2687
161.053	54.1096
217.191	67.6124
189.743	93.0969
118.794	389.097
111.883	99.6644
67.8823	89.0076
703.474	90.7824
154.837	48.2537
485.285	49.0716
124.225	76.7643
148.85	31.6921
329.736	53.2999
65.3715	82.2767
88.2307	112.21
161.936	45.2522
57.9699	21.5342
192.377	22.4911
73.6073	38.603
222.564	111.442
273.574	127.831
152.776	148.139
127.995	72.3806
340.884	128.199
149.938	48.6626
134.333	16.3572
68.4957	176.388
105.234	294.192
143.886	125.37
100.049	102.232
197.685	116.545
210.002	34.1865
353.626	56.6695
91.9847	147.624
65.6741	164.66
84.7057	159.941
265.886	161.298
225.574	157.937
125.95	102.437
201.872	112.66
47.2723	112.66
244.973	98.961
126.768	63.3841
109.593	144.671
114.091	65.6332
232.109	70.0333
187.584	84.0351
110.697	112.047
164.905	50.7073
120.332	110.247
186.063	144.099
379.323	71.7017
115.482	36.6892
62.7298	109.798
56.1052	148.441
163.081	100.049
67.7678	90.3735
67.0645	34.4891
86.6931	96.3029
188.656	116.749
180.542	56.4323
120.43	128.543
22.5484	220.961
40.484	82.8083
230.522	50.7073
58.7714	33.1233
75.9219	81.377
182.898	177.067
197.309	50.5028
104.482	78.3509
96.8591	26.5804
117.363	73.6073
110.411	225.402
173.059	158.869
214.737	55.2873
110.517	88.3288
62.5662	186.799
76.7643	32.9188
197.448	61.0123
212.095	137.073
144.761	87.2738
103.729	110.297
58.5587	36.8037
123.088	107.753
103.157	127.038
160.889	72.1761
198.208	104.506
243.109	45.5302
152.596	118.59
91.6003	88.9422
97.9632	48.2537
195.141	159.892
118.238	100.867
135.667	44.6551
152.613	50.5028
90.8969	69.2482
60.1617	80.2647
83.0127	40.345
323.357	27.6028
112.521	96.442
120.373	89.1467
154.068	95.1661
40.893	60.8487
65.9195	129.017
131.266	103.296
419.905	52.0976
133.172	111.932
74.278	64.7745
101.48	63.5886
134.71	33.7776
73.5419	83.4217
132.493	158.992
102.093	265.968
150.216	45.473
181.565	37.6215
220.822	51.7296
135.2	42.9376
59.4584	26.7849
229.614	129.017
148.85	27.6273
101.415	111.81
200.179	102.846
234.726	69.6816
206.918	119.612
83.4217	158.665
91.4612	150.077
144.598	60.3417
118.32	90.3735
268.053	110.959
106.109	97.1862
164.594	99.7789
113.756	68.9047
301.479	184.836
88.9422	121.567
53.3653	120.43
161.478	73.7464
153.161	86.4886
91.6003	68.2095
101.619	118.68
74.2616	91.2486
127.913	30.1463
161.388	38.0877
53.7743	140.018
57.3647	31.4303
205.046	40.2387
358.018	105.193
269.575	66.3857
137.31	34.9308
90.3735	67.6452
165.003	47.6403
50.0039	81.1725
84.125	129.361
222.785	72.675
151.1	74.0735
167.252	94.9862
84.0923	73.7218
107.957	169.133
261.903	45.5957
235.683	87.2247
135.765	320.838
16.6843	51.6887
130.35	112.595
185.351	47.8448
148.441	47.902
60.7261	64.3737
67.228	70.5404
74.368	50.0939
120.332	64.4064
148.85	84.1414
112.865	51.9341
183.201	194.814
151.214	75.8565
101.03	32.9188
54.3877	75.4802
233.638	128.199
81.377	82.6038
129.263	76.6743
55.7289	24.4376
199.01	149.914
135.609	215.261
77.2386	84.5094
128.289	15.6048
33.9412	50.7073
95.6896	111.589
215.825	70.9493
19.6286	50.8709
107.581	88.3534
183.061	21.4443
163.572	70.9493
67.5225	120.839
145.375	14.9259
50.2984	72.9531
164.529	41.0974
218.998	101.145
128.813	129.132
102.028	61.135
37.2126	133.72
52.343	145.947
30.2608	60.8733
[truncated: 2,692 more rows]

## Sheet: Fig 2
Fig. 2. Co-expression of S12 downregulates surface α7nAChR in HEK293T/17 cells
Fig 2b			Fig 2d
control	+S12		control	+S12
71.6689	38.2032		156.879	49.2882
23.8014	90.653		192.232	23.7282
156.525	12.8995		227.059	6.52699
156.203	58.5616		18.1735	33.6288
352.548	12.4429		49.1324	69.9973
20.4269	8.07306		177.19	30.0188
267.155	45.4795		40.7682	7.96669
361.169	7.36301		26.903	50.8568
48.9703	39.4772		151.792	48.708
9.79909	86.9543		136.315	78.3239
230.137	24.7877		52.2106	100.097
69.0799	36.4726		50.4271	44.2278
11.8721	13.6667		128.692	92.635
194.708	40.7055		96.39	91.0663
162.215	11.274		145.619	46.4303
134.831	6.80365		16.9057	26.022
10.4817	76.1416		206.479	12.2374
123.689	117.742		60.5265	67.1179
86.5708	69.7215		113.328	5.31292
30.5183	54.395		141.139	88.4233
5.26941	17.5411		68.1332	34.3809
34	127.094		48.3481	99.495
28.1849	40.7009		26.8117	199.64
64.4224	21.0959		23.0083	8.59522
473.381	55.8082		204.072	128.391
87.2078	59.7511		143.433	9.8845
20.3196	35.8265		155.009	32.5007
70.8904	5.3653		86.2799	21.1281
193.053	36.6621		59.2855	50.7655
24.7717	187.493		6.39807	44.1472
118.694	104.822		197.964	31.249
175.457	214.194		81.2678	27.3973
68.8174	5.70776		141.644	107.483
53.2877	137.306		44.3621	46.4518
266.459	11.6826		41.3	37.5289
21.5205	40.7009		151.985	198.652
48.4635	83.7146		107.37	80.5802
13.6279	52.5616		19.3768	18.5334
85.8539	33.0091		103.68	22.8687
84.3676	6.50685		117.695	30.1531
90.8311	12.4201		48.1547	21.6922
10.7626	49.1393		51.4639	58.5549
61.2694	47.5205		85.4633	27.1716
24.6301	20.3653		138.754	68.5415
16.3059	37.1393		85.2914	46.5753
184.952	125.979		151.695	18.3777
42.8904	130.299		148.391	33.0379
215.025	323.126		165.034	30.5667
117.237	69.4132		83.3521	43.3092
62.2306	40.1027		82.4443	59.0921
14.2374	8.07763		84.8563	81.386
70.9521	67.7694		102.74	57.7867
17.9224	46.2489		149.149	26.0919
160.9	17.8562		70.513	40.5372
92.5959	192.838		16.4169	8.68654
18.1621	11.3858		124.76	40.3384
118.95	139.584		398.431	6.44641
170.395	13.2991		54.0317	55.7669
18.6553	39.0708		46.4196	18.4421
321.393	93.1689		94.3862	12.3556
71.4543	8.21918		136.766	111.544
349.715	30.9817		90.6312	39.1566
11.8059	80.0868		103.997	7.76793
62.1005	104.566		176.777	48.4932
152.511	13.0434		24.9691	9.06796
186.187	26.2237		194.349	16.9917
45.1484	10.7877		12.3986	130.244
145.662	8.52283		281.112	28.5791
34.1096	26.9087		62.2079	13.79
49.9886	90.411		62.1595	25.6406
184.783	30.0023		117.728	126.42
102.331	26.637		126.307	55.1759
35.4384	49.6644		105.458	46.5055
31.0228	24.8105		199.393	57.4053
4.63242	81.6507		68.6919	41.9017
143.865	12.1301		133.887	19.2748
108.934	38.2991		87.7948	45.8394
59.8493	16.21		92.5436	14.9234
57.0845	71.1986		36.2611	21.5418
269.635	92.3082		115.815	23.8141
29.4817	109.568		192.812	19.5649
168.696	100.148		96.8413	43.4381
288.299	134.884		62.8901	18.802
133.237	36.1484		37.0239	42.1327
114.183	26.0731		53.199	9.36342
133.322	18.7671		78.2326	94.4561
138.92	47.1233		53.79	28.2299
13.5959	56.0799		78.4636	75.697
320.89	8.6758		50.7977	80.8488
13.9452	20.4338		121.536	33.7094
119.525	36.226		69.4762	17.3247
39.6027	155.936		100.424	113.113
8.96119	17.2489		42.9761	30.4432
49.1416	54.2511		164.883	60.1665
17.7169	68.6301		72.7209	63.191
42.5799	17.1233		76.9541	20.6178
209.676	43.621		25.1947	21.1711
13.5205	14.1347		386.317	4.67365
105.388	16.5046		48.6704	42.3583
12.032	19.2283		180.978	88.332
11.7192	24.4749		109.718	59.3231
11.6187	92.8379		60.5533	19.8764
77.4292	117.68		30.9911	32.968
34.6096	43.8562		69.1217	30.6205
34.9315	20.3196		97.6202	61.5418
126.103	30.3037		11.2329	42.5732
262.751	51.4977		97.8297	50.4271
10.411	94.3676		56.2665	34.6387
26.4087	55.29		122.482	40.0591
8.76256	101.735		30.0833	66.8815
263.128	47.5205		152.855	8.52001
24.2237	41.6027		44.6199	56.9433
97.9772	119.164		109.261	51.6895
52.2831	40.1826		87.7626	32.8391
148.683	12.7397		13.3065	23.0997
58.3767	16.7968		25.2485	63.9753
156.436	18.2648		60.4083	27.22
19.2648	20.3699		96.0301	104.217
42.1233	94.0068		17.6685	75.6057
17.8082	19.8014		71.5283	27.5316
170.171	166.895		116.358	79.1244
185.559	276.712		143.304	7.12866
68.5091	106.039		220.483	104.862
79.2374	70.9543		56.5243	29.4655
53.9041	46.0434		25.4365	29.3204
106.765	26.3995		166.033	118.265
48.7831	102.941		117.878	76.2826
76.0434	47.774		41.7566	40.3492
7.13014	27.8425		158.442	31.3618
40.4589	21.6689		242.423	17.7276
8.56164	33.2352		75.4768	19.5649
27.8356	130.429		131.652	89.9812
64.7489	64.4909		63.0406	44.0505
111.055	9.13242		46.2315	80.8165
274.744	58.0594		60.2203	29.5837
96.3881	21.8425		91.4102	18.1305
10.4064	19.653		132.791	75.1168
10.6735	32.0594		47.1287	25.8286
65.1553	51.1416		239.441	62.1005
31.4087	45.8059		216.084	81.2248
25.7123	215.03		102.541	106.172
236.505	16.7808		48.2407	8.41794
12.6849	38.9498		67.5584	37.6685
112.571	74.2763		62.0575	120.408
40.5251	76.5982		66.0167	59.1781
58.0822	30.2374		83.7067	19.4306
14.9384	54.4041		87.3543	37.4429
135.568	94.8767		189.858	19.6078
23.105	112.758		27.5584	8.36959
35.3265	23.1507		95.4821	68.7618
290.765	59.6918		241.628	28.1386
348.089	25.9269		48.2138	91.3242
102.208	317.646		394.59	16.9218
8.94977	48.2489		134.558	15.9012
93.4247	54.9018		72.3664	86.1886
37.1598	15.4338		50.5077	71.3242
81.3493	88.0845		19.1136	151.179
17.5046	5.05479		44.1848	30.3948
93.9315	71.8721		55.2995	93.6825
6.71233	29.1484		81.7513	53.1185
23.0822	11.6438		114.279	12.3234
52.1689	9.08676		391.045	18.2434
184.507	32.395		111.797	47.4778
144.34	111.388		57.9694	10.051
244.662	15.379		225.034	9.20763
183.002	31.8059		75.783	58.7859
17.9224	72.8607		180.978	29.6374
13.9018	144.621		89.8147	38.1843
6.84932	101.683		72.4255	78.8772
22.0183	40.5731		161.236	63.524
14.8813	73.8973		65.8071	68.5845
146.669	19.2694		130.755	14.4292
33.6416	39.5639		81.2356	10.1155
157.587	8.37215		16.3631	49.6535
22.9612	47.8037		79.1727	77.0508
23.911	47.3813		71.0449	79.4735
148.989	46.8356		86.3605	23.3844
352.265	125.705		132.006	60.3384
121.158	22.5799		75.6433	36.0677
190.304	115.231		218.507	36.3631
162.799	131.112		18.5173	80.462
62.2443	37.1279		72.361	21.0583
32.4521	43.6826		25.2753	70.0403
26.8539	50.2763		90.9106	15.885
219.199	56.621		74.4991	42.9761
106.189	150.913		24.8778	22.3046
21.3584	36.226		66.6828	51.0878
132.893	33.8904		33.0379	50.4163
173.297	64.637		59.4843	15.2565
149.16	59.0365		543.927	42.0145
21.2329	150.057		148.708	80.4889
37.7694	124.034		217.658	4.50175
133.918	51.8265		64.9261	27.8807
76.8265	39.5731		139.941	39.2157
18.137	81.2078		32.1891	86.3121
33.1712	131		82.2777	39.5917
26.1324	25.9886		63.4112	28.4717
413.781	88.6986		170.449	29.8093
25.4954	28.5845		108.273	87.1555
27.1416	92.21		137.948	5.81789
47.1781	128.852		164.518	8.46092
50.3813	8.08904		33.4837	25.8931
89.258	20.9064		273.64	20.8918
109.292	16.758		144.131	45.1249
132.779	27.8356		120.575	32.6779
126.443	28.5845		137.164	13.7147
95.3767	34.9977		189.53	16.116
99.6575	88.484		10.2552	5.69433
23.0594	16.0434		180.892	51.9312
87.5685	164.041		123.782	38.8826
73.1507	134.566		111.201	32.6027
27.7717	90.9817		241.741	8.86382
175.897	39.2557		54.1445	41.6868
12.9886	122.354		65.3828	27.365
142.705	41.8311		105.281	36.0355
154.635	198.726		205.458	7.6766
71.6826	74.7557		117.733	54.5582
40.1484	19.3333		100.091	22.1058
259.189	166.806		56.3363	9.77169
35.1918	102.443		130.76	56.5404
100.847	64.0091		57.4537	11.2329
190.813	132.626		249.1	38.0983
22.242	60.0228		45.3075	23.0406
6.33562	36.9863		119.683	30.0833
144.877	68.7648		34.44	52.8767
10.6849	163.916		54.9879	27.0964
11.016	44.0365		65.9146	12.8928
21.0959	100.096		191.158	84.5179
132.906	38.2648		80.967	63.8249
131.354	35.9886		84.303	24.2224
46.0046	15.1142		105.974	20.0322
227.404	41.8721		134.435	32.0441
11.9863	42.4658		9.08407	30.2176
17.0479	150.374		20.7037	65.6728
109.005	6.84932		135.697	8.13323
40.0822	38.4018		18.1681	64.4319
135.116	105.089		9.18614	61.6868
171.984	58.153		14.0908	41.6438
155.297	25.9521		112.431	57.357
149.059	93.5091		74.6763	40.4996
125.05	40.4772		176.084	88.1923
163.824	285.274		87.408	16.4545
26.3699	37.774		165.41	17.7276
112.187	26.1644		93.473	59.6723
86.9247	102.922		45.7104	33.3817
31.468	41.895		166.232	19.7797
144.89	118.183		27.6283	85.0551
28.5114	95.4635		181.268	11.7754
28.0822	14.8402		18.2272	17.4214
133.135	64.2922		32.7156	33.7094
205.123	37.1393		44.9154	17.9049
275.678	25.6005		34.8858	16.5458
404.881	83.6484		182.761	12.2589
74.7717	61.2534		63.0137	83.8571
8.82192	23.0091		189.578	24.3889
140.164	104.826		194.102	29.1861
154.358	34.3995		127.854	21.488
320.475	94.7032		168.853	8.48241
107.486	112.201		231.41	97.7706
107.055	66.1598		106.704	15.6809
38.3881	22.2831		124.351	39.5219
25.2443	6.9863		142.998	39.7314
71.4155	18.7877		179.275	52.6941
23.9726	46.7032		72.7908	26.296
15.7534	7.38128		155.332	46.4464
18.6735	19.4452		66.0543	32.9465
243.164	77.7557		57.502	94.9664
21.4292	47.1689		159.511	18.3991
74.3562	67.5411		54.3916	68.5845
53.8653	27.5183		71.985	11.0502
9.1895	22.5114		61.4343	37.6148
15.7443	15.5251		11.0556	60.8112
100.315	52.2374		74.9396	24.9799
276.623	74.9612		98.2434	6.44641
21.5913	165.473		30.5077	19.6992
17.5114	26.3059		14.4668	93.4085
71.2557	16.0959		176.374	59.7636
39.468	18.3927		73.661	70.3734
84.6073	94.7169		98.5925	19.033
100.336	76.9543		169.503	45.2592
12.8356	93.2169		31.5982	31.6949
24.9406	84.3333		87.4564	22.8311
13.7397	54.1484		56.2665	48.939
118.084	10.7808		136.009	55.2082
62.9635	10.0457		125.205	12.5114
47.468	41.2534		27.9345	49.7824
68.4178	94.0274		63.9484	102.428
80.29	46.8493		91.6358	37.8727
15.2489	207.267		61.4504	50.5506
116.219	163.317		54.7193	59.307
241.979	16.1781		16.2879	27.6014
86.6735	75.4772		104.018	68.0956
17.0982	77.7671		105.082	15.2189
105.144	60.3995		125.968	58.4475
55.7785	77.2443		15.2834	75.5144
138.676	121.338		106.044	11.6304
217.251	83.7169		169.648	20.4405
85.105	65.8562		142.251	0.843406
17.0091	108.582		47.8431	41.8748
9.84932	92.7237		249.782	88.7886
238.804	145.023		109.589	15.9817
135.018	104.893		58.0607	27.177
119.169	6.88128		60.2793	30.6957
205.534	58.9041		15.4445	5.73194
119.356	51.8721		176.471	44.5232
56.621	93.5502		32.4577	42.7505
194.267	15.2785		43.5778	31.1254
111.461	130.365		200.435	15.5036
90.9749	57.3059		23.5778	8.16546
150.543	91.758		220.059	44.4749
9.29452	190.411		68.939	32.4093
155.92	40.9132		111.394	6.72576
248.763	93.8128		119.382	27.1287
122.758	36.2626		37.2764	15.9549
21.2169	17.6826		11.4048	45.5278
19.5685	65.7146		63.0728	19.5434
247.368	8.90411		56.5136	123.288
5.49772	19.9612		107.327	59.7851
212.516	18.5388		35.9495	75.654
76.1644	32.2169		149.1	25.5171
408.354	88.8425		52.0279	3.93768
135.943	125.813		126.989	66.4733
192.541	12.7534		71.6035	101.397
133.521	17.1986		110.69	11.1039
74.4612	121.005		86.8332	51.5713
93.3379	96.0913		71.018	310.647
93.4041	20.5936		273.849	16.116
23.9269	43.379		189.874	16.7392
92.532	14.6872		42.2025	10.4754
44.4749	134.37		81.4773	19.4521
6.41781	95.2374		86.0005	61.1711
25.1142	12.5753		230.352	62.1488
72.0662	219.053		134.413	13.9672
38.7352	36.8288		209.514	71.6626
8.53881	35.3881		22.2025	14.9449
103.153	20.0525		40.1128	18.2648
61.5479	59.6279		34.3594	86.3605
202.457	51.0799		82.96	40.8273
54.1347	6.14384		43.2716	47.1824
198.89	42.7877		45.9307	49.3258
4.47945	270.34		118.84	37.6041
69.6347	68.6804		138.899	5.73194
185.1	23.1507		117.685	15.8474
9.07534	10.3562		79.9731	12.5329
98.0982	28.4817		124.093	76.2181
155.605	85.3881		44.0666	32.8176
60.3014	29.2534		16.7983	9.93822
20.3584	42.105		202.552	66.5055
14.9635	56.8676		75.5735	118.721
37.1689	90.411		62.5571	23.0997
18.9795	118.235		86.5055	11.8184
74.589	45.0525		24.5179	8.47703
33.7489	7.40639		118.721	24.9423
181.708	82.5023		62.6162	7.52082
57.363	14.8973		146.511	31.0395
13.7237	9.6347		61.6116	52.7209
146.386	130.838		123.626	11.6089
21.0959	43.4795		261.08	110.588
40.4977	27.2991		77.2442	7.23073
239.057	111.811		172.205	61.0422
273.231	109.119		112.243	16.2826
81.0616	78.8881		30.6688	50.3626
29.7557	30.1667		42.9116	51.6841
130.849	13.5365		271.136	67.3274
105.233	23.1256		20.4674	29.1647
46.7055	20.7763		38.5012	32.0763
18.7215	11.1484		231.491	56.0892
187.242	20.6621		185.635	6.40344
244.493	66.9406		59.307	10.5667
147.61	105.381		44.4964	22.0252
106.9	30.6849		164.281	32.1031
47.2374	27.4726		111.453	7.96669
119.498	59.1073		209.277	53.0916
108.4	64.1096		109.702	49.5407
116.548	164.872		76.4706	30.8568
159.573	11.911		143.089	38.3562
67.8402	41.4498		94.0586	11.9957
85.8767	36.7877		138.104	14.2036
390.97	82.1301		59.5326	90.6742
120.749	16.2397		24.3674	63.9645
55.5046	37.1758		204.786	30.7548
62.4041	67.2603		95.4177	25.5923
86.5571	20.2055		164.233	130.271
255.466	10.274		90.5023	23.3683
10.274	5.49772		111.131	31.6519
144.607	11.2785		44.072	43.0406
107.1	22.016		66.7043	106.688
181.482	23.5479		203.809	82.1918
60.5023	17.4384		84.8563	79.3715
117.397	66.21		68.289	32.5383
218.123	34.1461		41.3269	42.181
102.66	222.831		99.5541	26.2476
33.3858	48.5228		124.196	26.8386
21.1826	132.21		182.015	46.4249
171.986	21.4863		41.5847	121.773
19.4064	105.281		41.5579	20.7467
59.3356	5.15297		27.7088	45.3613
35.895	20.0639		22.8579	20.0376
205.457	44.5662		143.384	68.2729
6.71918	380.105		40.1773	75.9226
88.4429	9.97032		49.4386	52.5007
33.1233	24.1804		417.045	20.9508
78.1735	7.85845		106.935	52.3449
21.3196	90.5616		176.223	53.011
161.959	25.1598		163.132	52.2858
190.498	22.7626		19.7797	29.949
8.46347	80.3858		130.035	33.9028
95.9589	3.56393		167.037	37.4429
27.9041	44.2169		238.48	193.135
12.347	120.735		211.249	57.0669
183.233	12.968		164.314	47.2737
122.906	13.2671		41.7083	24.405
41.9361	11.1621		40.8756	80.9938
182.078	38.2146		89.1539	27.4295
32.9909	22.4041		16.6908	93.6503
17.3288	35.4543		53.0056	68.0688
56.968	61.7922		218.818	62.5839
110.614	8.21918		94.4937	24.2546
144.203	57.0776		165.077	60.8703
156.941	6.23059		103.293	14.5205
141.194	27.9521		203.223	16.2342
157.326	53.2831		55.0954	11.4746
24.2169	20.3082		87.3006	11.3403
218.217	36.2831		121.574	71.1416
58.5434	8.21918		105.324	6.71501
49.8037	124.795		61.5471	41.8802
267.829	8.56164		166.242	14.8106
35.137	142.968		85.141	49.2882
51.4247	62.0753		120.806	48.5254
194.324	15.1256		51.7862	19.5273
47.6233	67.9886		35.7615	8.68654
109.589	62.9795		250.003	11.3296
151.847	29.6347		78.0285	24.3889
104.594	6.52055		105.463	24.8885
79.3288	127.393		111.775	78.657
73.0342	59.1164		127.258	53.6288
49.4726	16.621		7.20924	35.7239
57.9064	53.1849		94.5796	15.133
77.7511	74.7329		132.125	28.606
234.904	262.123		85.4633	91.1308
82.0639	57.2945		51.8238	104.62
323.313	32.1918		186.135	29.1754
196.393	102.769		91.9366	17.9586
58.9041	62.5251		189.482	23.6046
17.7352	30.4932		123.922	42.7988
65.8105	99.4018		161.117	40.4244
89.3904	68.5845		43.2447	17.6471
47.4886	95.5662		52.5329	86.6774
184.107	41.589		84.7918	40.1988
37.6142	127.084		146.35	14.3272
128.516	75.5023		44.6737	71.8077
53.5822	21.8265		67.9398	13.1614
72.347	81.6735		233.349	13.2366
16.9909	77.3881		147.908	173.484
19.1027	37.7443		174.961	137.094
244.429	64.8973		156.03	4.9906
172.324	77.3493		101.316	68.5791
125.737	59.6781		51.7647	60.9186
24.242	2.76941		118.533	23.6959
155.304	38.4452		73.1829	59.7529
271.381	104.039		79.1459	13.3656
153.007	92.621		74.7623	15.6809
146.781	28.653		65.8125	33.4139
80.6804	227.813		17.0024	46.3067
141.365	40.8174		72.5168	49.358
56.8219	12.0548		41.7083	85.877
24.226	14.5662		103.809	57.6363
160.959	14.79		98.4636	160.408
14.6735	51.758		83.7335	31.5015
317.922	35.1142		201.907	59.162
639.829	133.235		41.4343	10.2068
184.799	59.8836		46.0059	37.1367
229.893	53.0068		105.195	42.4658
44.137	102.34		58.8074	71.985
76.2169	27.2306		11.6895	27.5423
283.742	111.708		45.9092	8.12785
28.895	12.2146		78.8987	89.6696
37.4429	44.0228		57.7008	7.78942
105.224	81.5068		196.218	14.3701
17.0251	58.8584		161.348	59.2479
20.7763	42.3904		59.914	41.6814
119.676	151.221		97.3301	16.476
246.372	7.49543		48.1225	60.9186
207.215	43.5091		202.734	12.7585
65.726	43.4817		52.5544	56.2342
177.155	39.6438		43.1641	32.592
48.0868	76.1187		32.1569	120.188
214.212	11.3174		201.563	21.5095
131.409	93.9543		107.58	57.3838
230.005	217.968		27.6444	144.255
140.068	51.5525		86.7795	10.8998
265.836	59.9886		53.0916	77.6739
94.5205	54.468		23.5885	28.7134
112.329	26.6461		41.7674	146.994
20.3767	133.486		135.353	98.4421
58.6005	144.208		74.8268	65.1786
195.297	9.13242		131.131	62.9976
11.5685	20.7763		93.8652	11.8883
14.9384	93.7009		53.097	67.6873
231.217	45.379		121.902	24.4104
30.8881	35.4384		162.713	10.6205
12.6712	20.0228		84.9208	9.28821
196.347	60.4886		126.189	26.2584
31.5639	47.6963		42.9009	20.7843
375.979	101.957		18.5066	39.1512
180.906	81.0708		88.0741	25.9898
37.5137	39.4658		121.386	48.7134
145.039	53.0731		57.1045	28.6382
262.354	104.779		29.9758	36.1698
77.137	36.9018		31.1469	9.93822
49.0982	138.066		196.9	27.1287
156.605	51.6438		62.5947	52.2536
6.50685	70.0594		73.4999	43.148
73.9817	18.7671		25.7857	17.5289
23.6689	139.817		136.143	42.1434
28.9292	52.3333		77.8297	24.0129
309.247	181.817		204.384	51.2114
97.4041	8.17808		107.07	20.8864
53.653	73.9155		205.651	29.487
88.8425	20.2237		119.157	82.9546
76.1187	41.0685		179.79	6.98362
10.5023	28.4315		7.15015	7.56379
105.336	76.8379		97.083	48.9551
25.9132	61.5183		77.4698	58.1305
63.0457	7.57306		128.611	26.8117
171.621	49.0868		70.2229	265.673
53.1461	12.589		30.8461	21.2194
125.438	137.007		220.398	55.0631
133.598	47.468		26.1456	61.1066
25.7329	51.8676		68.7188	29.1217
94.7489	116.438		61.7083	17.0776
181.678	7.91553		86.5753	21.7566
192.237	65.6005		72.5222	113.618
149.059	16.9703		126.822	19.7368
207.55	55.0502		12.9251	9.5783
67.6621	144.749		15.364	204.867
171.37	18.0091		28.7241	7.16089
30.0799	45.9521		129.39	183.132
56.1826	23.032		111.953	25.3881
347.913	28.5502		68.0473	9.19151
144.749	13.9087		37.5826	8.21381
74.9155	12.2831		131.077	65.3075
57.5046	11.6941		105.737	10.1155
14.1233	79.7192		153.666	61.3537
28.5959	66.0525		82.1434	57.4161
147.329	9.81735		214.306	7.81091
89.5594	18.0365		23.986	23.1534
43.7146	15.0434		31.0126	120.36
65.6872	76.6324		59.1673	16.3041
15.0685	14.6347		93.3602	53.0271
31.9178	47.5023		355.729	4.14182
76.1553	75.3425		268.579	209.729
58.4909	13.1279		154.096	62.6967
14.9475	77.8402		38.4206	20.4136
67.1461	73.0434		205.786	43.7926
54.0708	15.2055		179.71	49.213
156.491	24.1689		69.9275	15.133
57.6005	59.2945		74.4991	11.8184
127.29	86.8333		216.788	55.928
111.29	20.137		83.2286	23.3145
237.429	36.3927		78.5872	11.2812
57.5	41.7557		50.8783	51.625
7.79224	142.632		22.8311	44.6414
149.881	151.342		151.039	96.8627
11.7717	30.0982		150.577	19.1942
12.3288	155.865		68.4717	42.1327
17.6119	43.5753		158.098	16.3739
55.9932	28.6986		200.607	6.71501
223.801	39.6644		42.9277	94.6065
12.2306	119.041		147.499	64.491
20.3333	92.274		99.9355	71.985
61.4155	12.1918		76.5834	33.6933
95.3333	49.7717		85.1195	35.0954
50.3196	14.2123		93.7362	4.83481
209.443	60.5228		133.537	22.5624
45.2374	62.758		150.803	22.1005
11.7078	167.285		22.3691	55.9602
11.5114	24.7237		13.1185	38.4905
248.728	100.032		54.7193	46.2745
340.32	71.0913		43.8464	26.0274
206.936	181.555		54.3218	8.54687
54.3151	30.9589		139.028	49.4225
195.993	47.9452		37.1206	40.9079
128.176	11.5982		367.612	24.1741
14.5502	82.1507		81.2141	41.9017
59.2466	86.8288		213.135	24.0559
186.388	266.82		207.182	5.71582
17.5114	17.4954		167.354	19.033
90.1826	193.769		82.2186	52.0011
154.429	58.7671		184.679	49.4655
70.8151	52.7785		59.5702	64.0505
262.648	99.4292		109.799	62.5732
52.8858	29.7009		118.829	18.6086
71.2785	69.6073		67.9022	41.8748
206.646	28.9954		88.8638	32.1193
114.82	32.2078		146.608	50.8192
74.0776	61.5297		233.237	19.5004
84.9543	10.5936		102.552	2.89014
143.792	95.3288		55.7561	19.9302
297.699	136.772		45.7695	8.9444
13.242	72.1849		166.011	37.4698
46.4612	123.927		178.48	28.9337
186.89	72.3128		241.805	60.8112
133.751	54.1667		55.6755	19.6992
95.2306	12.7534		74.1767	77.8942
38.8744	7.60959		167.682	25.1732
23.3744	67.4452		36.7446	6.75262
129.199	96.5753		51.3135	12.087
34.1804	14.8402		44.1042	9.32581
133.39	92.1986		160.612	105.012
18.0913	159.349		23.4596	21.7298
129.021	8.81963		39.6992	15.4445
30.847	15.7078		30.9589	25.6084
204.064	51.7123		69.9275	65.4633
164.737	17.5799		35.0954	19.5165
54.5046	30.8219		17.3677	32.8445
143.468	9.54338		122.53	217.626
275.215	143.42		128.756	9.20763
15.3425	25.6096		118.233	24.115
198.555	61.758		27.7357	49.2237
103.331	79.8858		58.4314	11.4854
16.1096	4.69635		46.3121	42.7773
40.0982	23.153		60.1021	26.4142
61.7648	25.5137		10.8246	56.5727
179.858	20.1918		84.765	32.8875
74.6256	20.3516		56.9702	38.6033
20.0594	12.5571		10.642	12.087
165.269	8.3242		10.7924	13.5214
277.094	85.6347		150.449	68.4018
161.361	29.5753		49.8308	27.4564
192.954	102.968		83.0513	83.8034
156.986	23.2694		11.7056	87.7411
93.5959	16.7055		25.8662	53.4676
51.5594	43.7352		264.539	22.1005
177.689	24.1027		64.8348	36.9594
113.826	38.4863		139.065	6.31211
191.861	12.968		221.821	3.60462
161.473	136.459		106.747	41.3054
211.03	37.8242		41.7244	43.9055
23.9155	28.5228		84.4104	47.4187
60.6804	188.605		63.2662	92.4523
61.9635	26.6621		62.498	47.9667
16.3379	79.7694		41.8104	7.35428
29.5776	18.4749		89.5783	21.5471
236.084	15.0457		65.6943	48.2729
355.023	10.6918		80.6554	12.7317
18.1187	20.2443		107.73	16.2235
95.0525	15.0434		19.1136	20.9508
199.183	98.4475		249.836	29.2399
185.648	207.26		136.771	31.6197
179.938	99.7146		9.15928	28.5308
87.016	25.589		81.9447	108.359
173.957	60.2968		56.1751	40.3331
36.0091	11.9749		30.2605	52.1676
13.0342	74.4977		41.7674	18.3347
87.7922	34.1849		121.128	46.1993
215.55	95.2557		73.7524	52.4684
10.7557	32.9064		73.7953	22.9385
55.9361	45.1438		368.015	49.3151
59.9475	53.2877		41.9286	9.26672
89.9543	37.9384		17.7867	90.6366
34.4292	12.0502		34.4668	84.4373
109.032	104.84		60.4136	13.3118
10.9589	55.758		90.9911	23.7443
144.13	26.1119		160.591	25.5708
307.434	47.5845		41.0905	35.8582
7.60274	21.3607		24.1741	146.597
13.0137	32.4384		265.834	39.4198
69.6689	20.8676		84.9315	10.5453
166.011	5.86986		141.929	8.41794
8.44749	24.9201		402.654	19.9678
81.3288	109.329		108.853	8.59522
52.6324	60.6164		272.409	38.6785
57.0365	142.495		19.0277	56.0086
15.4498	36.6667		187.564	99.8388
22.5479	21.5959		56.0999	48.9283
17.4817	40.4566		224.856	25.7212
74.8447	91.2489		20.8703	43.5133
57.4087	57.7374		94.123	41.6009
156.596	7.26027		150.766	112.613
34.5776	8.70548		133.097	15.0416
223.041	136.326		21.0637	78.8128
132.861	55.9817		7.69809	12.4093
32.8242	30.8676		277.464	21.3108
251.432	15.6164		73.3333	97.5933
86.8447	50.1142		114.247	145.882
65.726	139.669		61.4827	54.2358
25.7648	21.3333		73.4139	55.5627
93.2603	50.4178		22.8633	51.8399
9.77626	18.2329		56.6264	35.9012
11.5297	162.785		8.8477	10.2068
222.45	20.411		146.097	10.513
47.4635	49.3881		54.542	17.3838
72.6324	78.6438		82.4711	26.7526
167.824	13.0365		160.344	45.9683
101.32	147.137		88.1225	10.9374
92.0091	25.6005		30.4754	31.3994
40.379	212		123.965	49.5085
55.5205	36.3425		232.436	18.383
81.3767	63.0639		162.138	24.405
165.648	39.0183		102.912	58.1789
207.829	149.84		131.367	20.274
333.119	95.4954		101.096	37.6041
214.196	12.7192		97.4376	47.1609
168.326	127.199		43.3683	125.227
183.984	28.7397		81.7996	45.2538
248.63	42.7694		140.134	68.9874
41.0959	10.8059		281.257	15.4445
150.539	34.3607		68.7618	20.1719
176.228	46.5183		28.7403	67.8969
35.6324	7.04566		31.437	53.0218
202.534	71.8676		61.2409	16.6532
69.3151	5.6621		100.634	27.5907
82.9178	55.121		92.0226	35.4553
141.196	83.8721		126.559	19.9463
191.582	12.4041		19.9194	37.5826
291.059	53.379		92.0011	30.2659
25.6849	73.1963		119.388	25.5171
12.4612	36.226		83.567	19.9355
111.785	151.221		153.833	56.8735
106.575	71.8105		83.2447	28.9766
62.9452	147.534		21.3914	104.512
151.393	100.603		123.255	14.123
96.637	59.7831		236.927	49.5944
23.2603	6.6895		282.697	25.5171
136.411	69.3311		216.981	44.2869
174.219	8.06621		46.801	23.2608
238.612	34.9315		72.2589	39.6186
37.2374	17.5137		41.9071	19.8335
109.219	265.84		90.18	13.1614
11.6941	121.393		54.1499	7.92372
22.6347	96.2123		207.849	61.1872
261.416	7.79224		31.1093	34.8053
16.8105	27.5342		110.169	24.2278
97.7991	104.135		45.4204	110.486
73.8881	14.3082		113.452	35.5735
11.274	135.297		49.5138	86.6237
78.7557	18.7466		102.552	44.4803
130.285	12.2374		5.06044	11.5874
80.879	40.5936		63.148	68.015
171.477	61.4452		36.2987	7.85925
196.119	21.0046		71.6949	46.7795
126.023	134.094		78.8611	102.326
66.7968	48.5457		28.5684	82.1166
50.5959	84.2968		49.5138	57.6148
33.2648	119.162		37.1099	32.8767
46.4087	23.6461		14.1338	60.3922
15.2648	29.7945		110.588	13.6664
37.4726	117.596		30.2713	21.4451
100.406	41.3607		117.325	11.6304
283.272	42.4658		102.267	13.1614
11.2374	27.1689		68.8047	44.0935
49.8059	47.9132		123.261	0.789686
97.984	141.902		48.6543	73.8114
110.945	8.77397		212.587	43.9807
47.0388	40.2215		46.8923	17.459
109.29	141.422		115.079	27.2415
13.8995	27.5594		52.0494	58.6624
15.532	163.169		119.559	111.308
75.9703	11.5868		231.34	63.3736
76.9521	40.5502		118.721	47.596
201.32	148.836		59.8012	82.2133
98.8584	7.35616		20.0215	14.5367
26.9132	41.5068		191.12	13.8329
53.4018	77.8539		30.7763	66.1456
46.2785	38.8356		14.7086	172.775
20.6347	105.521		203.631	53.892
189.002	14.1849		128.558	66.2799
144.352	123.897		76.5351	14.4292
65.6644	26.0274		80.8756	56.1859
126.331	77.3014		93.3763	29.5138
49.7968	13.8356		37.4376	62.7558
165.059	171.507		22.5624	27.0158
78.0297	87.1918		183.406	26.484
133.562	25.9361		464.926	16.5619
13.8927	45.7877		15.6702	77.6739
170.447	14.8402		203.879	10.9482
410.559	77.9338		174.268	51.061
31.4429	46.4954		259.076	29.6374
81.3813	364.427		46.3766	5.31292
38.3744	55.3653		45.1571	19.5434
136.995	47.1073		60.4351	54.123
223.868	35.8379		125.678	41.4182
14.4155	24.5274		176.573	17.1904
309.646	78.6233		115.364	92.4738
182.42	43.8128		176.562	61.8157
21.3288	20.0525		11.1039	17.4966
11.0502	9.61872		89.8523	22.2025
221.484	28.4406		46.3873	71.061
60.532	49.1347		127.344	69.9543
17.5114	36.8014		38.238	40.9186
336.027	83.3333		64.5877	73.0594
94.0114	95.4087		51.1899	76.6425
10.5023	255.479		94.166	50.7494
155.276	48.2192		260.5	27.8754
46.6347	45.4338		89.6052	61.5095
15.6553	30.274		61.8909	141.133
117.961	126.331		34.1767	53.0003
18.7215	29.6575		89.8362	59.0921
41.6667	21.4612		46.108	12.6242
37.9817	64.2694		64.2654	109.315
74.2854	44.8174		76.9809	5.76417
268.904	46.2215		72.7639	7.42949
128.584	33.7397		102.885	56.6156
60.6461	66.0297		59.726	12.5114
41.7283	23.9361		97.7276	15.1168
89.4521	202.76		106.027	17.3355
152.911	33.8927		196.347	47.3489
232.345	10.9772		10.8891	31.9957
25.0114	230.224		248.026	50.8944
230.845	18.8493		60	86.6989
37.3676	37.3151		243.363	18.4421
20.3516	139.208		106.119	17.1475
291.507	130.269		40.9508	58.8182
48.2603	50.2831		143.148	14.6817
355.783	15.0023		119.033	23.4596
63.484	122.984		76.4061	69.8093
24.6096	66.879		32.8176	32.7693
106.708	34.8402		90.6634	15.4069
21.2511	18.5342		233.801	29.3151
8.29909	52.3059		82.2133	34.2519
129.153	4.97717		31.4746	100.457
69.0731	9.95662		129.197	18.4314
241.941	34.9977		100.618	69.4923
14.726	52.637		263.003	7.81091
289.221	169.24		113.156	12.6242
362.603	192.466		168.552	25.5869
11.9703	56.0114		47.5692	38.4636
5.63242	40.1187		20.5909	238.114
27.6735	177.427		52.216	27.7196
35.1918	7.10731		127.01	32.3449
110.475	15.7146		54.7193	73.328
9.2032	24.5662		22.874	52.8821
53.1735	7.35616		238.093	25.3559
131.804	40.5822		65.3828	11.4585
20.2922	52.7397		96.578	40.1504
69.2626	142.482		60.5533	38.8934
50.29	102.708		173.704	52.2213
31.621	160.484		56.5834	21.8909
28.3311	98.3402		108.627	40.5748
18.0046	90.5251		369.299	95.7185
8.61872	6.35388		230.964	93.1453
87.0845	12.8767		66.9084	100.021
376.571	24.6187		135.611	159.549
115.349	70.2283		74.4829	92.2804
135.231	11.2329		134.333	63.4005
154.11	12.9224		107.537	15.7346
128.418	16.9566		165.839	21.9823
142.265	110.742		33.4461	25.3666
150.285	40.363		65.7588	35.4768
197.235	137.733		25.7427	8.2729
252.221	98.5731		53.8652	8.90142
14.9429	3.78311		140.242	58.9632
75.1758	64.6119		38.1413	17.0884
48.1233	32.6484		57.3999	21.9823
221.461	16.2489		79.3016	30.5238
80.3584	6.66667		265.345	15.133
105.598	167.854		25.5923	8.93366
60.9429	51.9521		85.415	23.0406
52.4429	8.26027		61.719	10.8783
153.995	54.258		113.742	48.939
153.221	121.614		46.8493	45.8394
144.683	112.295		230.943	14.6763
102.381	153.587		78.4314	52.447
212.635	142.073		89.5783	56.4491
8.95434	140.826		113.806	67.4187
134.354	115.03		25.6406	9.86301
13.5845	44.6826		54.2519	56.5351
79.0708	42.6941		59.9248	61.3645
71.5982	57.9452		82.3261	21.6223
193.726	52.3744		8.02041	46.5431
224.169	35.5023		99.8711	11.8184
68.4863	21.3082		51.8507	15.235
51.7991	64.3196		30.2874	80.1397
81.8562	15.8904		64.9476	20.3814
77.8082	50.3425		226.688	65.9146
162.838	11.3402		56.5082	97.4376
25.3584	24.8858		101.563	44.5232
170.589	35.7603		116.035	25.6943
13.2877	10.589		237.819	38.614
90.3767	38.0274		68.5361	44.3513
244.687	27.7922		100.21	39.4843
354.429	35.6164		72.1515	21.4504
42.3516	18.0982		57.3355	47.5584
19.0639	136.986		275.036	86.1671
19.2192	18.1507		77.8082	7.08031
115.982	112.317		19.6508	36.7822
224.511	15.3995		77.7975	10.1585
69.7945	35.258		57.3301	66.8762
107.42	20.8219		120.924	51.0771
158.041	22.7397		53.8598	41.5847
69.1393	61.4338		177.185	30.5077
296.705	52.0548		115.847	42.2562
81.7648	125.982		98.4367	98.7591
122.594	88.9863		42.1595	75.6863
7.97032	35.1918		50.6097	87.7411
79.1096	58.7511		105.587	49.3688
75.7306	17.7397		6.91915	70.2552
25.1461	140.772		212.151	15.3478
252	17.258		120.403	35.7937
114.79	191.192		88.5898	16.2611
155.281	80.9749		153.344	14.9772
15.2968	107.468		202.568	10.9482
102.381	55.0137		286.586	64.115
129.68	37.2146		122.933	7.72495
73.516	23.2123		89.4171	35.509
17.3973	56.5594		74.0156	25.5547
48.0753	20.7306		128.482	62.4711
240.607	95.605		23.5992	37.3194
70.6507	46.0959		41.7513	82.8848
51.0982	49.1347		32.6994	13.79
10.9269	405.007		296.895	35.3049
243.329	35.0228		59.495	17.7276
66.6986	30.9817		35.5681	7.93983
175.24	78.4817		38.0446	22.7881
163.541	18.1826		243.524	20.8864
97.0753	44.9658		186.758	22.5893
27.6096	106.189		11.4263	29.8415
135.68	31.2694		22.3476	18.6946
197.002	65.8105		47.3382	62.0682
122.562	26.0731		92.6887	44.1579
17.8265	36.621		75.8689	103.11
55.4954	52.2443		57.4161	73.9941
22.5708	58.3174		48.8531	22.3637
11.6758	342.466		56.7284	127.564
80.29	126.164		55.0309	14.6602
21.9635	29.7717		88.4179	11.0234
135.703	38.258		32.13	29.213
169.281	8.75114		136.922	70.0403
33.3014	70.7009		37.3946	28.563
17.758	106.568		45.2323	131.657
71.6644	62.5868		111.281	28.7027
15.2055	145.959		50.0457	10.051
9.50228	55.879		85.0228	9.03572
295.957	10		20.607	38.1413
9.1621	20.0913		193.817	42.2831
111.505	8.14384		128.864	46.7956
26.1005	36.8447		214.811	50.4432
34.532	72.5616		58.0607	56.6747
103.797	122.404		24.7435	75.5197
236.491	24.7511		113.371	6.38195
18.2146	110.34		7.15015	62.5678
58.6621	15.5251		349.863	66.1187
260.005	47.6347		274.273	212.474
149.9	15.2968		128.278	137.147
9.64612	54.2466		71.7378	50.6473
19.5708	40.7922		89.6696	51.2329
293.532	113.747		91.3027	24.4427
22.9886	75.8744		106.694	88.5952
9.60274	23.0137		52.8713	120.666
111.317	65.8333		75.6702	36.2503
45.4954	7.07763		106.903	66.4303
187.671	9.4589		115.085	68.4824
30.6096	19.9932		172.023	55.1813
133.66	170.263		282.74	49.8039
193.868	103.386		151.63	81.5579
160.623	48.8973		55.5735	20.8434
25.4954	31.258		204.136	63.0083
60.3676	55.0571		371.743	64.5179
149.644	63.8813		26.6129	38.1735
9.03425	67.7009		135.804	19.2479
202.906	21.29		179.828	7.02122
118.936	178.555		17.4859	19.2963
308.121	85.1598		49.4547	64.8187
12.2717	30.8219		79.3339	78.0016
49.2055	89.9269		75.3962	20.9508
18.1621	65.0868		81.8587	55.552
14.8904	85.8447		282.74	36.5136
13.6735	83.3059		43.0674	64.5984
108.032	80.9269		185.055	74.7623
127.011	132.078		168.95	65.5708
42.3288	116.863		108.934	16.6962
18.3858	180.571		23.2877	40.9455
78.6096	12.9772		38.7806	139.253
95.0753	104.68		111.201	44.5286
7.49315	75.6735		71.1953	12.4255
345.532	28.9954		26.3229	10.8139
71.7123	9.05708		109.691	25.6299
105.874	142.459		57.0132	32.8552
140.224	57.3059		6.91915	54.021
92.137	1.78082		180.446	9.49234
24.8128	231.068		50.5614	42.6914
195.258	72.1324		70.7118	46.8708
15.5251	29.3995		114.187	17.6632
155.751	209.304		39.1244	26.0543
347.808	39.621		171.324	18.6086
11.3836	88.0434		15.1974	125.512
125.256	73.9292		68.8423	124.33
33.2329	52.6895		225.479	36.5297
15.2648	103.53		94.5796	16.1912
410.447	138.082		200.328	49.8576
65.2352	97.032		30.9535	64.5931
243.215	27.2306		67.032	93.8437
205.096	57.1918		127.934	45.9307
49.8584	164.057		73.1614	27.87
48.1918	57.3242		63.1587	42.9761
162.584	33.8174		148.805	72.3449
195.776	144.788		46.5646	17.0293
23.4658	125.308		9.15928	81.8695
235.763	9.16438		29.6535	19.9839
310.6	11.9201		32.9949	6.5646
35.9521	40.2078		8.4072	39.7314
164.123	102.014		18.3777	26.1671
9.5137	22.8607		54.6978	15.4445
34.8562	81.7968		175.606	28.606
12.9155	46.6963		49.0196	30.8461
51.0913	64.742		138.861	20.145
40.0046	67.1986		85.6567	8.25141
103.792	71.0388		354.445	11.0717
15.7032	134.589		37.6632	14.1015
249.073	20.7991		126.839	25.6943
326.941	21.7397		72.3503	43.4381
171.436	99.1164		16.766	28.2729
3.7968	41.6667		72.087	59.6293
47.3744	59.637		329.573	42.9009
20.7443	9.06849		95.4983	21.8265
25.5822	73.6507		17.9533	48.101
273.046	18.8196		108.509	45.0336
48.4018	81.79		110.792	50.0188
98.2557	12.3288		172.109	30.7279
41.7534	310.502		99.2587	46.4249
184.932	61.4658		48.0849	123.803
115.468	106.984		84.0559	46.3443
52.7055	69.0183		107.252	40.8864
160.256	167.105		73.285	7.1394
45.8904	17.8219		102.068	1.77814
437.648	15.9817		98.9847	25.2861
5.78311	94.3539		121.553	63.1534
72.2489	72.5342		63.8302	24.1096
47.7466	85.1849		133.349	130.432
41.2785	94.4612		99.2802	32.7693
121.162	219.998		68.563	47.1394
117.151	131.694		44.4373	42.9009
216.269	39.105		28.5684	15.4714
8.73288	27.3973		89.6052	56.5673
13.5571	41.3105		44.0505	62.9976
63.0388	99.726		47.2307	12.6941
74.0479	15.9703		183.857	25.5171
47.1279	35.7557		47.2254	42.7075
38.3333	4.45205		21.5042	13.0701
14.347	100.463		180.032	44.8563
137.858	53		114.187	15.0416
11.5091	39.2123		88.0419	60.3814
58.5548	360.146		81.8211	74.9234
14.4406	19.5662		134.096	81.2785
183.916	17.2374		194.735	60.881
103.527	116.078		139.038	57.3355
183.833	25.5708		64.7596	4.25463
60.6164	29.6804		137.271	10.2068
34.984	175.447		248.837	5.61375
14.258	9.76027		40	30.1585
9.7032	55.758		135.353	7.75719
336.963	127.502		54.3648	8.79398
48.3744	78.7215		33.9995	8.32662
149.217	88.7626		35.6487	90.6634
24.7078	14.2694		18.3347	22.2562
34.847	124.626		102.068	105.361
157.354	23.0594		35.2673	64.5447
144.466	41.6895		92.4416	36.0623
16.484	26.589		104.47	113.656
150.61	136.92		148.235	121.536
140.945	62.8128		91.4209	139.135
153.146	14.0639		37.04	72.5222
152.283	17.0502		97.4322	41.4021
77.5662	50.3425		81.155	46.3175
9.26027	64.3836		209.933	29.0572
43.395	85.2626		38.4367	39.2963
171.221	39.0137		198.786	52.2965
5.03653	66.4886		212.656	13.2313
78.1963	31.1689		37.4805	59.2479
164.92	95.726		118.012	28.0419
6.71005	20.274		150.685	12.3073
98.2055	156.137		63.9055	76.3524
138.797	38.0822		145.071	57.7008
222.97	12.8767		50.932	2.99221
59.1324	88.1279		30.3948	28.7403
78.6712	12.3562		33.5321	58.238
126.463	87.0046		77.3677	80.2203
365.475	26.7626		127.682	17.7276
129.276	91.9338		75.2189	18.2971
11.2443	32.9429		196.116	51.8399
146.24	35.9429		153.844	35.4553
43.9543	134.801		383.073	83.4005
64.5548	5.97489		53.0486	47.8216
101.963	57.5068		79.9033	19.033
100.913	21.7603		109.036	37.6524
215.137	40.7192		61.8533	55.6433
38.363	14.6963		58.5227	17.9962
152.45	52.2648		185.163	49.6911
255.167	50.895		139.559	48.9713
116.135	18.8082		33.6503	5.0282
141.514	50.1461		160.242	58.3938
348.783	34.9566		51.0073	10.8031
281.918	105.815		44.6414	67.9237
116.676	25.5183		84.0935	13.5751
85.8265	27.1872		11.3618	88.6382
175	11.3699		131.211	21.0798
126.153	5.78311		78.0929	13.2366
13.9406	29.7945		132.689	6.77948
179.425	61.4384		45.1249	67.827
132.333	56.895		116.132	33.8114
16.0731	52.0434		74.3218	80.5479
366.242	19.5046		60.7843	34.1499
8.19406	25.5388		226.226	26.7849
7.73516	24.758		51.9205	21.9662
158.927	96.2648		36.8627	45.2055
32.1598	84.8333		114.945	9.7126
97.7466	79.2808		47.4241	39.4521
118.014	16.0959		80.8165	11.2812
136.094	14.6507		216.326	37.4859
18.7968	90.1826		62.5839	68.8316
89.8219	102.642		61.6062	29.0787
10.7032	183.747		114.757	27.8539
19.6347	28.9338		31.8399	28.6758
105.148	29.6598		79.1082	33.4623
154.566	148.564		75.6111	15.0631
11.9041	180.295		29.127	15.7131
170.929	30.7192		60.9455	27.8378
136.612	15.9817		109.557	10.6688
143.785	23.9726		12.7263	40.7091
20.1142	14.7648		156.519	4.50175
8.60959	95.8151		57.7545	108.515
282.934	22.4041		98.6409	23.0298
170.811	34.5457		144.829	93.7255
108.128	29.3607		171.512	31.668
163.374	59.6872		190.572	7.45635
46.4087	92.4886		107.247	30.7709
156.84	37.0868		132.361	48.1225
17.0228	29.8174		11.3994	29.8738
127.639	33.7671		37.3946	33.9565
135.091	191.281		89.6213	104.701
58.8584	88.0137		117.239	37.1689
57.7626	26.0457		239.919	38.8343
106.358	55.7078		41.7674	24.7381
153.562	14.1712		10.2981	37.7008
65.0982	31.1416		113.731	5.01209
113.637	166.788		22.9331	55.4983
182.158	14.2808		169.487	12.0118
96.5183	41.4064		92.9036	5.31292
106.792	21.0457		34.3433	26.7365
7.03881	39.3836		51.394	37.502
82.9018	6.91781		118.824	75.8152
63.3288	17.3265		167.843	8.55224
68.1895	54.1553		87.8754	33.2796
34.2146	54.9954		71.2597	16.347
226.299	89.1279		68.9068	25.4257
9.28539	22.9224		142.235	16.0892
148.932	112.368		83.1963	59.8442
78.9498	48.8128		126.307	20.145
137.192	43.9886		140.204	44.9637
157.468	57.7945		138.41	74.4937
8.86301	10.274		43.0244	7.93983
127.527	46.9863		27.9345	95.8904
45.9475	60.8288		84.2815	77.7867
15.4429	190.226		121.547	24.9154
108.473	140.283		123.922	39.9302
40.8676	65.1507		157.975	28.6543
329.779	22.6324		107.408	177.395
128.082	69.0571		9.52458	33.6234
152.82	18.7877		13.3494	32.2321
82.6872	6.69635		112.06	32.2321
16.5411	16.4384		71.4907	14.2573
148.402	44.1324		92.3019	12.6242
18.4361	58.347		131.829	28.1386
98.8356	88.0137		26.8601	14.3433
101.137	49.1164		104.045	42.4711
52.7397	16.863		93.3226	56.7284
134.212	153.973		138.791	99.0653
39.3288	25.1142		198.018	77.0454
59.4886	17.21		71.4585	55.7131
36.5708	36.8059		45.7212	68.1547
238.333	11.3584		96.6694	44.7381
232.724	16.9863		59.6293	12.2589
12.0434	24.8539		87.8861	47.4564
66.9635	15.411		105.27	13.2528
143.87	58.3562		7.75181	36.1805
150.995	77.0845		115.53	69.5031
236.826	114.749		144.427	52.6081
21.032	94.5776		7.32742	33.1077
111.731	16.6324		92.1622	137.293
383.126	51.2283		81.4021	127.596
51.621	51.9406		18.1681	139.135
15.2968	140.868		57.8619	15.1813
215.852	73.4247		14.671	40.1826
124.651	95.4703		50.3895	25.3398
131.507	44.3904		27.3328	27.8915
93.7694	39.2306		154.048	11.0663
163.429	200		23.1695	26.7849
143.352	81.7237		51.8775	36.8735
245.205	67.1826		27.8109	14.4507
193.922	79.0251		182.337	98.1359
259.909	39.2237		96.7929	23.3038
59.7603	13.0137		141.268	25.3022
20.6142	84.4749		22.9385	15.2028
72.2123	104.071		172.957	10.1424
87.242	179.178		63.9269	33.5751
41.3128	104.703		20.3008	35.0631
149.9	54.1507		81.9017	20.8327
6.94749	83.6005		14.123	13.285
180.687	16.2489		121.896	51.7271
24.3037	58.4041		188.681	27.8807
273.299	98.2648		185.098	38.2541
15.2397	203.628		255.939	57.5772
28.2534	56.6164		165.189	16.578
13.2534	141.735		48.0526	19.9678
53.3333	21.1187		135.735	19.5111
19.8379	144.192		64.9852	37.4805
492.212	14.4155		8.59522	32.4577
179.909	15.5571		73.2742	28.5684
198.555	58.0251		110.97	27.2844
98.9726	46.9817		71.7701	54.773
226.6	133.461		98.9847	20.4405
270.226	16.7717		112.576	46.2906
7.22146	112.215		349.761	76.1375
131.4	43.5799		105.77	123.379
135.361	8.63699		117.212	23.0352
40.4269	61.347		34.311	4.19554
12.7009	10.9018		39.2425	36.3631
32.4521	67.0205		228.52	72.0387
273.849	47.29		73.9081	61.6707
100.806	104.075		87.4671	82.0629
22.0479	41.7808		114.832	61.7137
47.2808	36.1393		15.971	28.7241
199.249	57.2078		78.3562	11.5122
12.1393	41.3059		41.5418	11.4155
48.2078	9.06621		197.083	8.39645
35.5548	8.75114		118.206	41.5418
155.607	128.235		80.2793	46.0328
67.2215	112.589		143.642	35.5896
152.466	15.1553		128.644	39.7529
12.4726	28.9201		65.0175	24.4427
126.954	126.164		29.5729	43.8517
155.676	22.5868		61.8533	11.9098
21.9886	45.7009		29.5461	33.8867
173.377	50.4726		109.691	24.072
174.938	23.516		73.618	20.3223
22.5502	79.1781		94.123	37.1904
28.9452	148.667		175.02	29.7824
35.7489	89.3356		41.0798	94.1015
13.1667	71.3037		141.692	21.488
39.4064	29.3379		58.9525	33.473
34.6484	101.116		51.5874	9.0411
82.8151	72.1233		67.3489	33.3602
48.9726	109.742		143.701	9.20226
98.4064	76.6301		90.2874	21.8211
31.5868	235.493		123.019	31.8453
117.559	43.532		197.126	18.9095
47.7534	11		87.784	40.3975
150.466	34.3767		203.631	56.6855
52.4338	71.5434		40.5211	47.365
47.7466	63.7237		97.4913	42.2724
250.281	68.0365		81.9124	159.178
15.21	40.5251		14.9664	90.4754
23.5639	9.01826		71.625	52.0441
11.0023	16.484		85.6245	53.3602
29.5228	41.8265		204.786	7.69809
10.3881	72.032		95.004	14.4131
42.4498	22.4886		105.582	90.2552
112.329	63.8699		38.888	18.4367
18.6598	155.616		75.1813	26.5163
120.411	17.4269		142.057	41.3699
121.153	10.8927		201.397	34.3809
9.41781	69.9589		108.536	280.376
165.982	12.6849		31.4907	63.1856
72.5525	63.3402		140.806	39.3446
136.795	34.0183		44.1364	56.2127
41.3242	55.5548		25.2162	5.45796
55.1301	9.58904		27.2898	43.6691
113.47	34.105		140.951	37.6041
5.19406	15.8813		161.633	15.9817
54.1667	148.402		28.6651	13.0486
33.9269	58.1187		69.1647	16.7284
81.2466	53.9954		37.2012	24.0183
44.5046	23.7169		88.2353	53.5858
99.5251	36.105		174.854	41.3967
177.208	108.514		27.8002	31.5068
140.984	47.8973		30.2229	80.7843
18.5959	102.9		194.118	57.3194
196.032	12.8767		127.827	51.3027
75.8379	207.297		56.3739	25.7373
220.68	39.7968		19.9624	12.0226
90.3356	141.53		7.41338	108.928
277.185	110.144		65.5063	26.2315
82.29	23.4932		6.38732	47.5638
52.8539	11.7968		159.5	22.4389
111.676	90.2215		107.016	47.596
19.6096	115.728		54.3594	37.5289
214.511	92.9224		104.77	16.895
195.89	70.7009		15.7078	15.8152
66.2283	94.0183		131.926	38.007
168.879	12.5251		211.389	38.0983
26.7945	6.8105		104.287	38.8504
74.7466	23.242		66.8708	53.6019
200.751	60.2032		109.949	17.6148
99.8858	23.8196		126.64	100.161
27.3219	53.3333		19.0921	45.1249
383.5	100.685		50.7924	26.8977
36.3881	5.80822		77.7008	35.6809
73.1872	6.01142		76.8735	41.2571
40	106.639		173.221	15.3478
17.7808	47.2329		133.607	94.2143
38.9201	32.1918		46.0274	14.9234
45.5594	19.9543		87.3597	8.32662
24.5297	59.6164		30.4217	66.9192
151.208	103.977		132.082	32.6189
7.53425	5.6758		46.8708	17.0561
26.7123	199.002		104.786	54.9342
26.8128	25.0982		8.19232	30.2283
56.1712	51.5068		113.006	10.6527
27.2511	149.516		14.4776	69.1217
110.162	9.97032		88.3857	34.021
30.3425	176.514		8.28901	57.4429
26.274	63.1461		99.5541	45.1732
70.5479	205.374		67.2039	70.8622
17.8402	98.7603		136.438	68.8961
75.3242	39.5639		94.2466	22.224
56.7489	17.4817		95.4821	3.79801
124.925	7.38128		25.4526	17.3677
267.742	97.1461		49.7502	25.9307
119.788	47.9269		30.3787	70.7548
6.7032	45.0708		28.563	60.6769
38.6553	17.0822		116.669	54.08
80.774	97.4886		132.151	0.494225
162.381	45.0913		153.86	29.127
116.29	96.6005		47.7572	39.8603
116.913	15.468		56.5834	49.9006
74.4087	34.8174		62.0897	68.9122
155.626	79.8881		166.307	58.3239
241.224	22.274		72.3664	6.14021
315.785	10.137		120.935	30.7548
19.8196	10.5411		101.085	75.1437
128.653	25.532		61.6385	39.0223
17.1895	112.491		97.271	70.5882
19.1781	167.58		78.3669	40.65
11.5457	14.6119		61.0153	39.5058
13.1575	18.5685		167.951	9.00886
20.1347	92.6324		111.459	61.5847
183.26	53.0594		85.9522	18.802
78.8493	35.4224		13.6771	56.4061
21.0274	45.1233		165.533	63.8786
56.2626	130.822		48.5254	7.96669
221.591	20.9589		145.232	40.736
197.945	36.0913		90.0779	82.267
190.801	93.7648		21.6546	77.4913
79.2237	63.032		232.828	45.8125
244.749	122.537		3.76041	17.4053
42.137	56.9155		48.7618	60.2579
189.537	6.97945		407.059	35.6218
64.3516	9.53653		111.346	43.9162
42.8539	192.021		104.19	10.6527
254.288	80.6941		60.9294	55.9226
8.90411	177.002		36.4276	42.7773
110.534	72.8311		166.162	125.297
48.6301	55.6553		56.8789	11.2705
18.5205	43.2489		193.978	60.6554
223.731	148.014		127.091	28.2568
163.58	4.65753		360.403	13.6073
38.9269	171.023		23.6046	119.672
12.1438	28.6598		70.6258	16.5458
24.2009	28.3607		95.8636	25.8555
23.4018	110.934		460.72	77.2603
72.7991	26.1941		26.339	2.05211
37.6393	185.566		18.7698	33.9135
184.55	104.167		104.018	36.7338
59.5753	94.1895		81.6223	2.03599
13.6689	194.406		66.7311	43.5026
22.2192	23.9452		24.5662	59.7583
52.4315	61.1119		196.922	19.2211
29.8425	75.3813		21.8695	20
129.516	7.07763		99.9194	28.8799
25.8379	5.81279		81.4558	8.64894
13.0137	145.63		60.4996	45.1518
90.7397	43.9498		196.035	29.0089
11.5457	14.1279		138.12	44.2869
74.8858	139.066		69.4923	20.8918
59.9612	60.0068		74.4668	70.0081
57.5799	28.0685		243.75	44.4373
36.3584	21.1575		92.1676	25.2538
209.653	46.4749		105.469	27.5101
19.8927	35.9749		92.7048	7.56916
90.1142	159.064		110.857	23.0674
67.8082	92.6119		15.8152	57.3247
126.913	48.5913		37.5611	17.9157
48.6804	7.03196		53.4891	9.66962
332.212	5.28995		34.1445	10.5882
152.326	23.516		53.6771	46.3766
17.9155	24.2123		37.8727	66.672
151.628	111.913		55.0524	7.98281
65.7534	106.646		67.0051	12.3556
65.6553	178.792		41.0046	43.1319
105.84	32.9429		57.5074	3.93768
192.792	75.242		32.6027	69.3634
254.607	11.7877		241.354	15.3102
79.6621	124.82		58.2434	79.8066
56.9247	42.7055		50.6151	33.1668
30.9361	6.67123		52.9251	64.8939
15.8196	20.2215		54.8858	33.1292
217.895	233.13		255.294	142.616
75.4292	12.395		66.7849	40.8434
108.664	48.8265		43.884	97.2818
166.324	8.40411		120.483	31.4155
152.185	8.3105		20.5479	30.1477
218.123	43.468		57.2119	27.3973
30.137	72.9224		119.613	31.899
280.397	28.9041		90.6097	57.3677
10.6598	9.90868		37.5665	54.1391
172.961	54.1416		87.2683	68.7027
91.6347	103.324		93.0755	57.2334
167.221	86.1872		16.5619	3.84099
123.146	50.411		13.9296	35.9549
82.1575	60.0639		182.783	66.6129
175.628	15.7192		20.3223	26.7258
187.9	12.6256		77.5665	3.58313
89.2443	44.3516		158.614	41.6976
89.4292	10.0457		77.5342	11.5498
150.514	81.3219		65.7266	20.9508
219.324	30.3562		28.9605	35.3156
20.5479	16.895		56.7553	43.1211
10.1324	110.068		74.5904	13.6234
205.776	41.879		62.7827	29.6857
209.893	186.758		167.521	23.5831
24.3037	41.6279		240.725	17.502
16.4954	8.42466		401.536	16.9433
101.338	18.4932		135.665	59.7583
81.8653	61.2055		168.482	22.7881
40.9132	71.9909		178.711	34.8536
30.1941	195.027		9.8845	1.66532
165.927	219.788		60.2041	4.7596
183.619	23.8356		192.232	44.3191
30.2078	11.7352		136.508	36.1214
155.518	14.3836		151.582	13.5482
194.208	56.6598		189.842	177.959
139.041	67.4589		54.8858	98.9041
403.653	15.2215		135.794	41.0959
78.9954	126.297		45.2162	83.9807
7.23973	24.5708		44.4104	38.9632
92.4338	16.1438		73.4515	67.2361
259.63	149.733		14.1123	6.03277
164.023	7.4589		156.444	82.5302
52.2078	27.8927		101.961	90.094
105.852	34.742		125.356	71.292
160.879	139.308		96.0623	37.8834
30.6507	10.7648		52.7908	25.1249
10.9703	10.0982		57.6363	36.7607
38.3881	30.0822		36.8574	63.3897
74.2763	108.078		147.967	28.3105
27.2055	104.566		181.305	13.1238
21.1758	26.7123		62.7558	65.1034
15.7215	7.10731		80.1397	103.535
14.6735	62.2032		113.494	56.3094
16.0479	78.1575		148.214	62.2831
100.84	81.774		362.745	70.5506
105.751	21.4612		74.0371	77.7975
15.2397	16.4384		60.9992	22.7397
56.0388	103.705		111.963	17.7276
272.701	83.4315		143.717	136.046
162.452	42.5411		18.5173	60.6124
42.8311	32.1918		120.655	64.4104
86.9726	230.365		49.7985	16.7446
26.2854	24.3904		98.8665	106.156
10.6005	102.473		100.747	15.4821
108.386	55.1005		192.533	19.581
123.146	133.071		155.788	207.655
14.1553	7.48858		60.0537	9.40102
67.9703	167.589		79.8174	10.6527
69.2922	7.57306		78.8987	14.5044
83.4635	13.8128		156.61	25.2485
216.667	123.326		126.876	56.5834
139.71	3.41096		102.047	108.977
175.171	52.8973		45.8931	21.9608
4.35616	8.08219		131.378	32.447
105.505	57.0479		79.812	22.3637
190.402	31.347		81.5633	61.3108
97.4292	45.4954		150.594	27.3973
153.381	74.8539		19.769	60.7736
103.568	109.731		5.90921	24.7811
52.105	90.8265		201.832	28.5415
130.418	10.6324		71.6734	9.80392
17.9224	331.582		41.2678	43.5133
5.45205	114.97		37.6471	37.9855
28.2352	40.9064		121.026	18.5334
160.66	60.9589		160.263	30.6796
75.9543	232.836		69.0787	3.36288
8.77397	26.0434		182.944	13.6718
28.6438	48.984		34.6119	27.2468
135.388	51.2329		60.7682	17.9586
106.461	126.58		101.977	32.0172
390.169	45.3881		139.425	27.1824
286.221	18.4817		98.6194	20.2471
10.3721	87.7991		93.0755	29.299
85.4566	111.457		79.5595	35.1867
18.8927	203.751		40.6822	75.5036
37.3767	13.9269		256.755	183.9
170.078	8.07763		141.671	2.28848
58.1575	213.174		49.8684	7.60677
60.274	77.6256		35.0631	39.7905
31.0274	12.7329		89.2184	14.0102
161.902	15.6621		63.7819	74.1338
86.9863	11.6895		123.309	23.3683
21.6301	195.046		130.497	9.1754
94.6667	52.8059		19.1835	23.3683
52.8059	13.7237		110.432	74.8375
149.432	91.5822		113.731	102.095
134.146	25.6963		118.496	43.8517
20.879	48.3539		288.821	37.6041
53.3858	224.575		45.1571	35.1115
130.153	109.002		114.504	24.636
9.56849	69.1963		81.574	23.6369
58.3219	21.347		122.482	9.13242
106.906	26.4566		11.899	34.4561
43.7534	176.968		61.8748	50.4324
21.9315	40.6005		17.8458	107.87
16.3425	26.9406		85.415	8.16546
229.068	12.9521		42.0306	69.7878
126.749	75.8425		108.439	46.715
129.201	123.363		113.435	44.5716
222.482	51.8539		34.9181	112.716
194.411	11.911		42.2938	34.6226
10.5525	114.098		41.3323	10.8139
66.2968	92.0091		195.251	31.3027
118.189	118.637		49.8254	12.8928
52.8219	37.6393		83.0298	43.755
94.9247	38.8881		56.5995	68.7027
17.4178	67.8699		63.6315	1.52028
7.41096	46.4292		144.045	71.4102
14.6941	40.3128		186.07	12.7854
282.292	51.8516		87.0373	83.3414
7.76256	57.1096		67.9936	7.72495
220.297	170.167		104.453	37.2764
124.886	26.3995		187.521	29.7448
37.1804	22.8927		130.599	15.2082
130.349	26.9247		137.669	39.7529
7.67123	23.1826		35.697	12.0226
5.12329	131.078		69.256	29.589
181.349	221.441		265.915	22.6377
20.2055	137.979		97.5987	18.0876
93.7785	42.3813		254.537	15.9817
274.247	57.8059		23.4864	40.188
28.1096	31.3105		48.1708	84.3836
71.6689	13.0137		282.256	22.0843
6.42237	42.1804		59.307	33.5912
187.728	6.69635		147.924	36.3524
132.37	9.879		28.794	26.0704
122.267	98.516		200.333	43.3575
208.518	94.9635		43.1426	14.3862
53.1438	307.991		25.6836	72.823
15.2511	29.3699		197.309	22.2025
422.852	301.409		117.889	10.1155
35.774	14.6507		124.4	139.339
47.4452	170.676		77.921	7.15015
12.6712	5.21233		89.6374	95.0201
105.217	58.8128		96.5512	9.02498
7.67123	249.169		112.2	42.7344
34.7489	89.8242		20.3707	26.2799
49.2968	7.03881		154.553	38.238
88.2854	70.7055		83.3468	6.23153
44.3105	9.71918		153.661	8.47703
216.58	19.6027		17.8619	7.05882
131.55	10.9269		82.1918	14.3594
81.6598	20.9178		51.4102	18.3723
17.8333	51.0936		51.7754	11.7056
54.0411	104.742		112.474	34.1767
132.895	21.4612		63.6798	6.065
10.9658	36.2169		85.5439	17.228
7.99087	42.1393		43.4327	6.62369
121.075	56.347		64.5877	6.98362
146.804	84.8973		66.9997	25.1142
57.7374	11.3128		243.454	9.80392
74.7945	54.984		50.4432	5.81789
72.8311	87.6712		80.4405	11.6411
196.016	168.062		139.672	28.7832
17.5799	10.8607		77.4644	20.462
6.92466	61.8242		77.0884	6.17781
253.776	112.557		114.886	41.5418
113.5	10.5228		38.6355	41.993
250.614	92.4155		85.0927	20.5103
191.628	41.9178		400	33.3065
5.13699	62.6986		106.344	24.3513
10.3059	59.7717		36.6694	76.2826
20.258	77.2626		47.4241	29.6374
162.352	13.1438		88.6651	26.4142
6.57534	105.689		71.7271	18.1305
334.55	53.2215		13.3656	23.7121
282.005	88.2489		103.658	12.3556
14.6986	4.25571		63.7013	118.721
4.72831	26.1416		43.6906	45.6621
10.5023	2.08676		47.7518	6.10261
22.29	29.0297		199.323
86.3973	73.7009		49.2775
31.8333	17.742		183.143
138.863	45.3196		56.6371
10.4178	228.653		83.5778
16.8607	51.532		201.88
23.2192	77.7877		61.4504
110.959	11.758		138.464
17.726	211.71		64.8294
182.32	10.2078		82.4443
148.74	7.9726		19.4682
202.74	18.5685		49.6535
64.3082	10.3653		84.3997
47.3995	15.7534		22.9707
136.71	28.2785		142.272
198.767	11.7192		67.9183
74.9543	25.0228		218.442
8.63242	16.8082		90.787
13.9018	78.605		89.0196
90.2922	88.6301		50.9428
10.9018	14.1826		77.6256
168.749	15.8744		12.1622
175.817	14.0799		87.3274
78.9087	15.0685		54.1123
2.81507	81.1963		215.676
116.667	25.6895		83.3092
155.553	42.7329		89.1485
12.9475	147.767		33.0808
56.0046	16.0571		124.722
46.6142	123.674		177.98
60.3973	12.968		104.722
49.7055	25.137		204.598
83.3333	11.1621		29.7233
9.87215	15.6096		193.93
160.932	7.90639		114.816
215.573	60.2991		101.622
27.6256	9.91781		135.88
146.973	45.4635		12.2643
75.5959	60.5411		36.0731
14.8082	53.4658		7.89686
72.8447	15.3425		176.105
9.19406	13.2032		52.4308
9.97945	50.5845		69.6642
144.4	335.119		30.1746
160.005	64.8402		99.2425
258.183	98.9406		29.7556
96.8516	13.3858		310.642
30.2237	160.776		44.2278
400.886	31.484		172.866
47.6347	16.4954		113.392
57.7466	13.3174		237.695
32.7146	22.6279		45.8824
94.1393	76.6735		51.899
217.648	92.5685		44.7811
10.3881	28.5708		76.7499
1.25571	96.1187		68.0204
202.598	12.6712		36.3363
9.74201	49.742		89.8093
55.2511	59.1096		224.808
40.5822	45.4909		25.2914
11.1872	90.0525		16.3685
50.0502	25.7991		60.2525
355.023	38.226		164.652
148.941	26.4087		75.2082
183.014	11.9703		161.01
9.58904	49.5639		140.881
76.9406	234.621		100.338
67.0525	15.7123		188.289
16.8059	22.2603		116.986
115.1	43.8904		10.744
120.064	103.11		106.489
10.8128	22.3744		24.8563
69.0776	5.53653		206.049
173.233	47.5068		25.3881
34.968	7.1758		30.8676
88.4909	45.6301		137.464
47.1233	43.9589		154.23
43.8744	130.479		174.021
12	35.9749		183.932
28.7397	18.1233		226.656
79.516	140.696		106.044
24.4292	130.162		119.968
7.20548	77.9406		61.2893
10.5594	9.24658		86.2745
13.0639	226.856		179.334
21.4612	175.628		109.423
12.5251	39.3699		220.355
94.1005	38.0137		68.1386
95.0776	8.1621		138.002
178.438	20.6142		8.50389
12.6712	52.2831		110.551
13.137	27.032		12.8928
105.023	37.6712		142.681
243.475	39.6187		128.02
118.694	7.58447		40.4459
12.8721	8.88128		84.2278
12.3973	33.105		22.6162
24.5205	40.8676		103.669
5.40411	104.491		102.213
55.2032	66.0114		174.542
112.995	141		6.86006
54.1279	10.9201		84.1472
69.0205	79.9954		163.325
108.463	111.29		268.971
140.769	19.016		188.971
7.90639	20.2534		104.448
215.856	95.226		78.238
164.402	156.936		118.834
44.1393	124.091		59.4521
50.8858	75.8858		54.3057
50.8881	9.62785		35.7293
5.39041	21.9178		33.935
119.121	34.6119		103.546
20.2215	140.902		54.0586
40.968	79.4269		75.1276
103.027	189.025		14.6011
32.9429	43.8356		43.4757
164.801	58.9361		8.78861
27.9566	58.742		47.7357
25.9521	78.4635		30.4432
6.05023	38.153		60.4351
13.2466	46.3539		123.712
120.034	47.9772		83.4435
124.543	70.3196		71.9474
81.0388	12.2329		45.227
11.4315	7.92694		185.087
24.8105	28.2146		79.6025
78.0114	43.6416		291.754
37.29	57.4772		33.1292
112.219	10.1484		241.553
11.9703	61.4452		77.9748
8.1347	14.8402		16.4813
61.3744	80.2603		130.83
219.128	10.8288		99.0115
114.171	21.1119		135.471
63.6644	23.9475		124.529
134.655	21.4155		40.3384
48.3562	42.7329		24.217
24.8447	37.1461		22.6054
87.4429	71.968		107.703
72.8311	172.642		236.336
178.493	18.1119		123.583
16.7534	86.5297		82.729
11.1164	103.653		124.555
17.1735	52.1438		80.7575
12.1005	123.767		138.732
151.514	17.8653		92.3986
51.4612	42.7603		204.05
65.6119	73.9726		16.116
26.0274	56.6872		34.0048
152.76	16.1393		10.2283
206.632	37.4932		7.64437
201.511	27.032		215.702
8.35616	58.6758		123.003
8.29909	60.4772		95.2189
48.0137	8.36301		212.619
50.8607	42.516		73.9565
19.6073	13.7374		99.2318
16.6667	82.153		132.275
66.242	36.3995		42.5034
227.397	82.6324		101.703
18.0137	83.8493		61.6868
99.8425	40.5822		116.739
166.582	12.3288		32.6565
185.792	30.879		33.4676
83.6119	47.8311		116.111
137.153	76.4315		91.5122
8.87215	26.2854		33.3065
62.5091	56.6438		291.007
80.5548	19.5434		100.392
70.9658	8.65525		77.9049
25.8904	192.466		48.0956
31.4361	12.6667		26.0704
7.93379	27.6256		7.92372
101.635	45.2055		65.8877
24.1781	30.7831		120.193
48.3881	38.984		98.6731
78.4886	39.1667		127.951
327.452	10.0776		5.54929
66.8014	87.1096		73.1077
21.9452	7.80822		17.1206
46.226	68.5616		81.2463
18.6073	10.6895		252.135
50.3288	44.2922		24.303
156.742	6.79224		129.858
64.5114	49.0046		57.4537
157.667	46.6895		310.046
21.7215	33.0297		45.9307
111.08	17.3059		187.268
69.0228	9.74886		30.3143
129.829	85.1986		10.8407
25.7877	109.95		114.284
47.9703	49.3539		101.107
20.6484	20.0913		154.601
54.9521	14.0183		88.3105
24.0479	76.3014		72.3664
51.2237	15.79		148.396
99.2215	54.1416		36.116
46.7489	13.1142		66.6129
134.728	10.1826		143.309
179.922	144.235		121.998
35.4384	7.42009		28.2675
53.2626	6.94064		44.0021
67.2215	107.452		120.999
249.897	8.26484		68.9337
47.6027	34.5274		109.31
14.7397	27.1233		53.5321
160.304	118.514		7.34354
38.6507	10.4361		238.324
15.4749	24.468		128.751
109.571	14.2557		81.8157
12.9566	9.81735		42.0145
23.5274	91.3744		161.698
87.6256	62.0114		59.1673
206.849	38.9361		36.9218
84.1324	89.2123		205.163
9.24658	45.9863		79.9731
204.509	71.4612		39.1727
117.352	53.2283		214.757
33.984	75.1758		92.7048
189.242	40.6941		180.843
144.064	57.7922		106.903
97.0753	4.95662		45.5385
11.5936	88.0776		116.573
10.9132	40.6553		168.654
11.7877	35.1804		19.162
343.475	9.08676		53.7846
165.655	7.26712		71.625
61.7146	40.6393		99.1996
320.559	40.8676		58.7161
86.7397	41.4772		118.995
7.15068	76.1416		72.1515
22.8311	11.0502		99.2211
55.6324	58.29		147.027
46.7717	12.8607		151.346
31.5753	97.9452		31.6949
5.37671	83.79		83.3145
25.5525	68.5		131.625
6.42922	15.0297		82.6269
58.5753	69.3858		101.332
120.573	23.6301		12.0118
53.9201	36.6073		46.6506
15.0434	509.333		276.121
8.17352	7.03196		191.244
5.28311	39.9178		35.6003
21.0046	27.8995		395.482
42.5799	150.283		87.7035
124.966	10.3493		104.609
61.9543	30.0228		119.173
110.582	18.3037		68.4555
90.9658	48.4018		78.8826
54.8082	302.411		46.6129
23.911	16.3082		79.4843
41.5023	34.4749		78.1681
102.55	124.429		89.0626
57.2489	51.5228		42.2294
30.1507	177.982		130.105
138.21	22.8311		76.6049
55.9749	9.8379		122.09
20.4178	12.5868		86.6559
11.8493	191.826		117.233
223.059	17.3059		50.0027
9.89269	46.2511		25.1142
269.906	26.8836		54.6441
30.9932	9.33562		175.321
79.3379	8.94977		60.8488
24.4589	38.6416		132.587
19.1667	201.411		203.062
39.2991	103.288		129.686
54.3151	146.119		67.8861
74.5205	31.4954		77.357
18.6758	126.941		92.0172
160.126	154.203		103.76
29.8333	52.7968		148.499
9.28539	10.7306		42.7344
236.959	9.53196		73.4837
127.071	137.215		84.4588
23.6598	29.0114		16.9648
149.441	7.15297		107.295
198.756	7.33105		44.7381
116.386	83.8219		147.827
188.566	64.3836		27.4832
299.272	20.274		128.939
140.345	13.7489		90.4002
19.2237	131.05		132.34
100.244	44.9384		28.9659
215.411	7.26027		106.86
35.8196	21.2877		77.083
31.1416	56.895		207.752
12.0342	31.9635		80.9401
263.804	15.1073		161.305
19.6804	7.36301		71.018
31.484	102.922		57.8405
31.8493	152.897		113.801
18.3653	98.4932		44.1633
66.8562	42.1073		6.1617
91.2694	27.2511		111.023
43.2717	108.578		69.6965
76.758	47.7169		92.8015
130.395	56.1941		113.844
29.8333	53.4817		63.0782
53.0708	68.9954		77.9479
17.3288	65.7785		87.0696
15.7146	14.8973		75.5251
183.968	37.3767		48.2514
148.11	68.6712		44.0881
161.034	89.8014		313.564
277.432	20.8242		70.1531
35.7078	25.6895		67.1501
10.605	39.9726		23.0459
190.966	41.9635		35.4553
63.1416	11.1872		99.6078
55.1849	29.1804		263.422
52.5114	47.1324		84.3674
150	30.8607		115.654
100.457	17.863		17.6148
331.153	28.2352		59.2694
12.4292	20.8516		46.1993
26.7945	166.21		116.508
106.411	66.1119		113.29
99.9429	65.6598		77.4752
95.3447	24.5731		92.2536
238.422	127.753		80.188
199.436	40.3196		44.7918
38.1712	80.5753		83.8786
16.0959	254.795		63.4864
111.687	11.7443		271.926
239.792	121.201		155.96
186.872	186.947		35.7346
7.53425	68.5685		30.9535
98.6941	83.1119		44.8402
77.032	63.379		121.176
16.2329	191.553		292.742
153.525	67.3014		97.964
28.016	4.13927		90.8837
67.1073	11.3151		94.4829
12.4155	87.1758		43.9538
25.6849	56.4247		61.2194
128.842	11.6438		133.704
166.811	90.1895		133.602
15.411	29.3676		129.326
125.92	8.94977		309.498
12.5365	8.35616		145.001
15.0228	304.605		115.611
469.386	44.7032		55.7346
109.904	55.8059		125.786
70.395	10.5936		51.4102
151.872	19.4726		47.9559
22.4726	71.7215		72.8499
269.635	32.9315		64.8294
57.6621	35.1712		38.1789
362.76	59.6872		59.0975
71.6895	286.187		86.3766
43.4201	135.331		129.272
192.76	141.224		45.9522
25.0137	9.03425		43.4166
25	15.1507		63.9699
230.566	20.9726		27.3167
75.2968	57.8447		57.5235
113.308	101.742		89.3849
16.6279	29.2055		106.548
62.3973	18.3516		210.808
263.737	128.178		213.677
85.6667	232.457		76.3363
13.3767	171.614		54.7139
255.251	139.651		45.0766
25.7237	98.5799		61.9393
125.753	13.5685		54.4024
370.548	52.2374		33.8759
14.71	36.1598		18.8343
328.196	50.4954		77.3838
161.516	22.0502		15.9012
86.7078	17.8516		15.9334
171.623	105.55		104.47
152.854	33.105		16.2288
23.7443	6.84932		61.3108
221.966	13.7443		37.3785
62.4658	135.21		93.4354
13.8128	24.5205		156.766
47.4886	45.2397		96.7499
146.849	60.1644		71.1093
121.893	49.153		72.7317
121.4	41.0959		46.151
13.5845	30.9932		89.2936
108.285	8.86301		96.0516
294.646	16.5434		95.1383
46.0251	21.1187		52.7693
24.9361	57.3242		66.2476
135.128	85.5662		94.2412
140.582	101.279		50.4432
30.847	7.91553		66.4518
92.5228	66.5137		107.929
39.726	37.968		175.257
118.299	32.1918		120.15
82.1735	20.3767		83.2393
20.411	141.29		160.398
346.251	14.0982		61.1496
61.1667	55.8037		81.1604
27.0776	55.0525		105.324
194.482	17.4658		28.5845
94.9384	7.1347		250.465
30.3653	45.2055		49.6266
208.658	94.032		65.1947
215.116	40.4932		116.659
115.683	9.11644		118.157
24.8105	43.9886		121.923
148.457	72.6986		74.8751
40.5251	18.0365		100.661
9.52283	55.6575		175.552
22.3288	96.0959		125.501
[truncated: 7,013 more rows]

## Sheet: Fig 3
Fig. 3. Co-expression of S12 with α4β2nAChR did not affect surface α4β2 expression
Fig. 3b
control	+S12
78.7095	95.6691
63.2361	25.9198
71.3859	68.7247
63.1589	166.35
66.8287	48.2843
64.0278	112.701
53.3485	427.162
25.5805	36.804
80.6335	30.9521
66.5293	50.8284
56.8054	232.453
103.12	54.4103
34.5846	79.9682
33.1688	112.337
103.83	98.2385
50.2389	100.488
53.0624	16.0668
37.3775	41.2748
84.1516	72.4371
40.5975	62.8928
72.5169	93.3007
21.4304	107.196
29.4951	122.447
26.5106	186.894
12.449	69.5896
41.0486	93.141
44.0903	42.0585
103.563	37.0794
66.7515	74.8055
40.1903	20.6347
22.3538	57.3336
46.1554	73.7144
61.517	82.5109
29.4565	37.0023
18.5204	166.909
67.9038	32.4663
85.0244	181.126
24.234	71.4165
96.0244	203.047
22.7197	174.839
26.0076	109.214
52.791	75.2446
43.92	133.044
333.888	137.135
60.2183	73.2487
52.469	53.769
81.0859	73.4151
10.3347	33.7649
50.8882	33.6838
48.4559	30.9534
26.2298	175.265
59.2443	82.1064
76.0203	60.8916
22.9446	202.745
289.436	253.494
48.3894	58.6788
49.9728	90.1605
49.0095	43.5714
33.4416	72.6832
50.4625	247.679
19.3973	150.711
82.0173	192.137
30.1817	80.7
44.7077	82.2661
181.059	58.3794
67.8266	132.914
55.1807	130.681
48.4599	83.7737
73.914	403.744
46.8366	100.615
53.4789	174.249
61.3067	186.858
39.6515	180.261
35.8912	78.4154
104.75	41.944
197.392	105.462
84.1076	34.9611
41.3998	41.3479
35.4029	81.9202
19.7206	95.1808
19.8923	39.5091
69.9555	187.546
77.7062	175.424
22.2354	49.4339
47.3116	59.9243
3.08696	310.06
187.39	71.9248
41.8948	106.195
41.4477	43.9093
36.5206	54.1056
45.9052	50.1684
24.1195	56.8014
13.2247	130.087
80.8663	49.7865
116.349	47.7055
30.529	57.2591
88.6569	90.0993
388.165	57.8139
42.5508	60.0227
7.85045	66.9617
50.4651	66.2366
24.5413	38.0601
26.4946	110.161
224.071	85.8228
83.5169	156.566
230.99	57.4055
60.994	107.796
94.2055	28.8577
46.987	42.3339
20.2821	89.8145
67.2478	73.8036
36.5086	101.71
38.4805	80.9542
250.948	96.4675
49.0321	92.1617
21.6087	78.7707
18.2117	60.2981
53.2048	101.524
30.2376	99.2617
21.2894	62.8768
49.736	57.7913
25.7947	193.983
43.0671	90.2137
45.9624	65.0656
32.2441	142.107
60.4751	104.567
48.6103	153.028
54.9971	94.1163
71.9048	135.543
64.3564	179.141
24.9817	80.8331
41.4118	343.646
78.5711	26.6224
32.2973	78.6682
40.4498	28.9096
92.3653	163.396
45.3464	81.5649
72.6114	16.5631
208.573	56.2718
182.922	24.2353
135.677	58.289
54.7815	182.423
73.9979	59.9469
73.8036	58.4886
98.0642	88.9975
82.0146	78.9037
26.452	63.4024
24.057	30.5223
33.7969	69.6428
48.412	136.092
14.3291	55.7076
74.7789	14.7256
37.3136	1.86282
42.9167	126.879
54.6432	2.262
18.1984	33.391
27.1666	100.459
69.39	67.4833
29.7825	118.628
66.4162	69.5151
39.7073	71.5762
63.0857	65.1162
185.83	76.4821
171.602	44.367
33.1023	48.4932
30.8935	121.918
68.1446	48.3814
93.9833	74.5354
33.7476	52.0365
28.7114	189.875
58.2796	134.414
44.2021	109.64
90.8351	88.2937
89.571	68.4081
46.0383	302.518
204.621	369.53
46.6038	100.212
89.0162	79.7686
111.331	71.8849
95.58	35.0969
126.761	56.1893
115.894	52.1417
103.546	104.572
61.4784	65.2825
90.6395	65.4462
54.0111	66.3097
123.497	32.5887
97.9311	115.153
110.727	45.373
233.651	90.1419
66.1714	70.5822
56.2585	31.3353
129.387	92.6527
143.996	376.964
85.7882	53.3166
94.3319	78.1386
136.718	80.3674
77.0742	67.1759
34.4209	129.052
117.863	45.4235
389.163	6.95763
108.28	65.22
117.058	198.346
118.189	74.1828
100.492	32.3598
5.14537	49.8876
93.274	49.5124
155.04	189.431
126.838	115.988
29.6228	93.3073
40.2875	79.5358
65.7842	178.357
63.6911	45.9292
24.536	56.5313
45.7721	100.06
24.8633	95.6305
105.249	76.7309
143.082	178.787
34.6711	275.608
58.2796	15.814
145.384	172.364
26.5971	136.059
33.3085	394.475
48.5664	41.2814
42.7916	229.759
33.0464	115.474
153.398	58.3182
63.2467	29.8823
70.0154	34.7788
97.9644	75.6105
64.9446	119.005
42.6732	35.3856
36.148	143.677
158.686	30.7552
216.353	82.8955
32.0671	129.776
452.765	79.1366
32.2161	47.4141
41.0619	31.7584
173.641	40.2502
169.473	113.543
85.9399	99.2058
192.602	87.4767
129.965	82.4604
50.7525	48.3854
32.3133	193.001
40.4644	61.9388
68.5252	123.718
116.227	101.606
39.3734	68.126
73.2208	61.4731
36.2984	56.0509
34.2466	301.866
103.147	69.3235
183.91	122.897
33.7969	51.7159
103.686	32.8894
26.5718	29.036
246.866	78.3715
58.7014	64.4669
65.0656	67.7002
240.509	65.5593
51.189	45.7628
76.5526	27.4287
19.2057	79.2444
39.5623	50.9614
59.6635	39.3454
108.798	21.1563
164.105	51.2754
182.933	27.5897
33.4203	34.2227
127.293	143.792
120.757	158.465
83.8043	129.652
66.5067	73.5322
48.8684	51.8436
94.1482	125.767
218.526	97.8167
37.4972	12.7736
56.0177	83.2055
30.6474	133.83
135.587	56.7269
193.035	352.073
183.388	124.005
22.1503	64.1781
24.2433	14.6258
130.487	37.0342
35.2991	59.3002
73.27	59.8764
102.056	63.779
83.6938	14.4462
22.942	78.8771
80.3235	56.4168
41.956	76.6976
21.0499	91.9621
52.5688	42.7118
30.7259	32.8255
34.5686	108.469
56.3596	88.8525
107.352	80.9102
50.6102	79.1565
100.876	270.818
127.223	111.991
0.827624	111.592
119.513	225.082
285.624	57.8326
296.421	48.5837
167.787	71.6081
344.256	111.104
143.456	98.9956
22.2048	45.3943
77.5346	43.0697
98.2637	128.254
50.7845	108.376
27.1879	109.036
40.2635	108.125
41.328	68.3362
18.8464	169.427
39.529	52.8961
24.0397	273.369
51.0626	58.2171
121.26	413.219
200.12	37.7461
61.9055	59.7832
13.4389	69.5391
18.9236	52.6579
34.3996	20.2834
36.2052	108.532
69.0467	80.7226
234.516	75.7542
96.3158	97.6982
73.7224	98.5299
55.685	83.0591
204.995	90.1804
181.093	44.5334
53.9779	57.2378
192.602	70.0034
53.4456	104.584
135.897	108.62
20.7026	70.211
20.0918	70.062
98.7827	20.2249
20.1131	62.2381
97.8419	23.0923
39.4	99.2391
17.134	113.214
19.6448	27.3422
0.550862	96.4275
104.765	87.486
37.2271	147.429
47.7454	85.1575
9.1664	28.0487
46.8366	52.4477
20.8902	53.4164
96.5007	155.456
1.27736	209.966
21.8655	67.5605
240.903	56.7974
28.2364	88.7168
21.1164	34.2759
29.4698	0.0332646
127.337	153.683
39.2643	59.0248
280.354	96.8334
30.6035	109.906
53.922	95.6465
102.349	68.7913
63.5687	57.806
16.7308	47.8346
123.721	228.29
18.4579	44.8913
52.2095	3.64847
103.866	54.9199
20.7292	78.5045
45.1069	7.58035
19.7818	97.3656
9.95544	46.6836
45.5726	87.3849
45.5393	61.34
171.512	182.703
119.121	76.9744
0.68259	88.3509
71.6853	37.2418
33.1436	66.7062
65.0803	97.7595
29.2157	88.786
53.6945	15.1181
29.1398	84.9965
32.9586	106.403
250.573	35.4375
94.9147	115.319
46.1886	101.5
30.8443	41.7804
288.671	28.8737
64.0344	239.948
127.104	231.522
306.212	52.0498
44.6185	57.7514
39.5623	162.959
32.6659	39.2669
37.4653	54.86
108.3	241.268
42.294	43.7936
42.1796	43.6765
335.117	65.3903
39.219	132.504
17.4573	12.1842
41.5675	32.1682
40.4498	25.844
368.856	63.6685
383.408	62.6134
87.8626	47.4633
78.1054	119.593
68.8352	126.154
108.543	127.821
11.1836	200.918
82.177	83.916
73.3485	83.4942
56.7668	123.146
40.1251	117.491
76.2692	82.016
119.126	58.6788
36.7574	23.6046
45.848	271.173
51.9461	211.616
70.7153	74.075
78.2823	107.012
66.3882	105.216
81.831	155.512
17.7633	66.6344
51.5016	219.697
189.808	94.8708
29.2622	313.892
85.4156	26.448
88.9776	16.9051
57.4148	127.559
25.8879	27.6615
58.9316	135.946
99.8604	168.395
70.3214	19.7672
69.6695	53.3126
52.2814	108.044
38.0987	193.85
223.039	172.444
28.9402	109.692
24.1275	49.4086
135.543	430.555
134.034	116.404
192.176	201.185
203.669	249.318
106.624	93.4683
226.691	151.188
125.563	135.64
200.861	114.727
86.3856	43.0218
159.005	78.2384
212.129	121.957
164.261	123.389
229.027	77.4068
177.722	254.319
224.736	1.10838
231.066	94.8947
228.512	36.5246
192.226	62.8755
124.233	19.5982
252.512	76.3756
159.227	106.996
112.34	83.944
100.683	221.409
128.801	37.2564
184.233	108.017
115.645	50.4026
184.286	273.059
140.221	76.0842
195.363	136.551
131.878	268.423
96.8307	78.1493
274.5	174.041
119.38	182.785
255.796	55.7183
81.2163	70.0726
244.362	24.1834
283.725	160.302
135.523	145.992
202.382	107.212
171.29	80.7226
215.023	133.724
183.488	47.0695
161.001	68.4812
77.307	31.4284
155.589	114.324
222.474	81.3214
172.469	216.736
217.152	132.859
118.179	70.6355
163.156	130.109
180.076	29.2543
184.342	86.4561
211.696	41.3054
112.568	37.452
137.259	32.5328
160.354	48.0727
62.9141	41.9134
153.373	124.069
180.773	261.948
201.264	33.5747
180.982	190.473
115.958	24.8247
93.7797	22.5388
61.0885	156.167
120.658	86.3843
251.132	238.574
97.7262	192.935
259.331	55.4229
120.112	22.8448
60.2489	48.2138
122.095	188.644
63.8242	44.8141
57.315	60.9288
116.659	92.8642
186.947	85.7123
72.2947	68.4586
221.995	81.8643
157.155	67.0495
54.8055	400.14
136.376	87.8386
73.4151	39.9814
204.511	243.763
64.9858	178.608
53.1476	44.7077
210.399	235.78
171.925	198.989
198.69	129.583
165.558	92.6753
204.484	103.959
162.888	134.087
184.818	126.214
129.145	84.6545
94.4516	82.9846
186.016	50.851
118.389	127.869
117.424	281.352
145.655	100.06
151.128	60.2276
109.973	154.508
252.412	123.867
132.641	116.64
99.617	257.202
186.521	179.452
105.772	141.492
179.053	145.543
50.9974	131.817
156.986	34.7283
76.1534	127.712
125.932	106.34
85.6458	38.5138
125.13	147.074
139.032	263.689
190.757	151.021
190.646	108.13
157.319	38.4153
150.267	88.2564
256.803	209.656
149.608	281.02
219.746	128.578
149.624	192.38
64.3564	169.801
149.717	158.366
215.04	67.5445
108.399	135.786
110.007	89.8145
148.471	43.7536
176.469	92.8363
157.93	33.7383
161.5	131.143
165.81	176.136
51.8037	258.59
73.1024	168.931
117.69	37.275
171.763	80.7373
172.001	26.7448
77.7501	276.939
124.742	81.8084
45.0044	72.8921
163.063	28.6023
68.1819	47.3449
155.454	90.6129
178.048	198.829
84.5587	141.574
129.751	315.97
63.59	115.601
57.3921	151.554
134.522	55.4947
45.2838	80.1758
177.293	71.3859
139.079	120.873
29.3913	80.9994
91.6773	305.787
137.383	14.7376
130.89	36.1773
160.735	337.925
171.202	151.776
68.1526	149.558
46.0915	20.652
179.186	148.183
64.8887	50.7179
89.4952	126.14
162.365	37.0794
153.283	50.2682
79.7021	34.2559
217.019	303.906
191.56	26.331
149.824	37.617
51.2781	12.8016
45.4395	249.951
156.847	98.5684
195.569	334.566
16.2598	29.0227
116.074	185.174
40.3607	23.7337
74.5128	81.1258
35.7342	32.2933
49.6748	158.62
18.6402	125.075
172.444	81.0327
115.472	208.696
121.682	151.331
79.7247	113.499
42.8009	153.816
120.574	26.0888
110.344	67.3782
102.322	30.6434
119.448	252.102
161.516	68.6808
234.616	178.933
94.091	137.583
122.217	60.1332
95.8354	151.982
159.338	152.095
171.446	132.659
172.071	18.7027
255.506	53.4456
84.6692	71.5855
150.001	55.1195
109.64	43.7284
139.312	122.739
78.2384	100.193
138.635	165.259
65.8746	82.4524
146.515	202.185
223.42	31.5229
65.2772	140.687
91.7213	65.7748
335.53	91.185
54.3864	183.621
63.6911	114.909
180.028	89.0867
147.318	181.758
141.254	3.52605
138.78	84.1116
240.957	198.424
102.269	131.435
196.494	115.595
118.741	136.341
169.583	114.474
180.783	83.7191
150.4	186.008
182.93	69.3568
125.507	66.9564
98.1307	61.7724
214.623	92.1989
195.13	170.279
73.2913	90.3574
147.429	33.4882
143.836	92.2096
121.882	65.9571
97.7541	137.021
183.82	100.744
102.405	167.473
108.798	90.5823
183.055	63.5687
65.3318	39.1631
99.3149	248.114
37.2271	45.6258
132.171	72.4238
11.8276	128.801
42.4031	44.9552
74.3864	92.5515
80.0826	130.863
128.312	124.557
182.524	83.9413
231.788	53.3086
117.092	109.108
166.471	54.9758
29.7985	92.6793
68.7993	58.4566
42.6586	198.257
32.5235	182.889
174.972	127.257
49.881	205.22
84.093	55.3617
128.535	206.201
130.44	38.4925
51.9194	69.5178
66.8593	62.5375
86.045	67.5272
156.458	40.04
180.161	170.049
64.4509	130.441
225.268	155.17
85.5952	59.8764
140.743	45.844
49.8105	212.184
201.318	189.475
145.921	29.7719
50.509	59.0208
88.7234	57.9869
76.3756	40.5469
105.058	25.9132
300.763	198.08
79.8351	44.701
78.3183	88.1646
16.2598	97.2884
31.7797	131.196
32.6459	256.615
102.762	92.4757
37.5065	68.5291
73.7291	51.7332
36.325	45.3131
233.163	292.388
193.441	72.9387
148.094	85.9944
109.94	92.4318
32.5435	81.9228
86.7542	102.012
76.3756	66.0915
176.192	95.8208
47.5911	60.3647
91.7213	160.635
186.049	63.3172
94.8708	156.311
108.709	168.319
115.295	50.4292
233.575	42.3126
35.1541	217.764
163.263	69.4206
198.317	72.3839
151.554	51.334
26.1793	79.8644
198.217	68.6143
66.2698	115.871
66.3962	45.9052
66.5293	32.0338
122.963	114.386
77.9364	69.5564
37.6888	115.967
90.5796	55.3524
41.3373	116.078
155.679	169.739
44.3471	58.3555
169.606	294.558
63.0112	45.4395
163.476	177.717
94.6619	37.3309
17.8219	86.3377
23.079	96.3677
81.5316	140.061
17.2031	34.8387
86.3257	91.8104
68.9243	52.4251
111.06	229.094
57.9869	212.908
121.659	38.1439
117.668	40.1837
158.273	139.552
153.117	47.5911
85.4981	156.849
139.342	64.1183
36.8572	49.9409
179.54	115.569
34.4236	30.3041
67.3942	98.1972
61.5622	69.1133
45.9052	62.7065
134.023	48.746
130.098	50.7539
21.5888	45.6298
47.2358	45.8081
177.722	66.1966
98.0868	196.084
159.105	210.831
48.6236	49.8304
228.505	248.597
33.1861	102.023
52.6912	218.775
61.3839	73.3153
106.669	31.66
200.386	51.8436
23.4995	46.158
47.5911	90.7193
17.8125	127.204
70.4984	83.7883
81.2043	16.8159
99.7048	104.784
187.373	60.5856
227.888	75.9432
57.4374	75.9019
167.321	43.1043
71.0533	21.9547
159.094	143.936
105.605	230.803
146.897	76.1348
186.637	39.9016
214.091	49.6694
111.703	53.8448
76.4262	47.0136
100.45	76.0243
168.492	25.804
159.918	60.032
247.223	189.989
69.9063	155.359
179.6	54.4649
219.733	212.139
55.6078	194.132
131.12	47.4833
163.529	199.488
34.9944	158.606
195.02	197.037
121.749	18.3847
75.1448	48.0275
36.0589	61.8935
82.7398	53.4004
82.3632	52.9028
282.084	51.6733
108.143	146.597
90.6741	18.2703
79.4666	196.217
130.198	66.9285
112.834	96.1015
235.66	125.316
48.0168	32.9067
178.232	131.728
141.608	68.9935
86.6211	71.1863
45.6963	55.7954
110.59	136.084
96.4675	43.1549
84.7583	146.408
149.78	103.2
97.5319	61.159
73.5814	48.2617
92.9494	69.7227
128.967	30.3706
198.567	54.5101
231.699	89.6389
37.9217	316.447
44.7516	34.2799
88.5505	60.4884
57.5704	167.92
184.935	62.7038
54.7097	228.195
203.746	104.557
72.0738	34.9784
192.079	26.9364
154.614	82.1078
57.5106	102.555
54.2879	289.63
67.1613	127.47
149.917	109.729
172.754	139.078
90.7898	42.5255
101.258	170.581
166.988	344.799
46.8805	109.241
79.7686	116.719
168.159	32.5993
169.739	124.162
24.4775	156.577
52.2481	244.668
47.2358	111.663
81.0327	32.6991
144.99	138.026
123.478	106.026
83.8455	58.6163
94.3784	62.5947
85.2905	39.0527
4.33771	86.3164
99.6076	149.258
148.583	49.9409
71.9354	181.026
44.371	114.174
97.6171	189.223
78.1346	82.785
96.8666	69.8464
85.6232	124.838
79.1259	141.53
111.104	36.3143
112.967	71.5855
44.9738	60.6747
61.5622	125.873
142.315	117.225
137.006	80.4618
135.028	71.9847
67.4607	85.8228
44.375	39.0301
119.975	56.1507
222.988	115.805
87.6417	35.4734
52.5488	79.3881
193.31	41.0393
52.3359	62.8928
41.1151	92.5555
216.144	39.851
84.4483	82.4391
88.44	117.291
49.1106	59.3109
52.0698	51.4697
189.043	24.4389
61.0739	76.1321
156.388	371.766
130.863	70.388
44.0903	46.1048
36.1919	29.6148
181.226	171.353
93.7624	68.8804
249.485	109.707
32.0605	77.617
63.0485	70.8257
70.521	76.7748
44.069	84.2261
28.1552	107.719
93.5402	96.2812
27.4939	238.634
30.8563	77.3416
160.824	97.3696
53.6226	114.711
166.812	28.3468
181.592	28.1219
16.6895	48.0927
62.9367	49.3088
100.393	137.649
120.531	40.6574
69.9223	44.9299
109.272	36.8572
32.61	224.958
146.537	77.5066
50.1298	106.979
106.231	83.8069
115.728	53.9779
121.05	137.951
69.5364	82.6294
13.1156	146.376
70.8909	55.0783
137.749	64.1702
31.3419	64.4669
24.045	178.032
84.5973	52.9413
54.3677	54.421
67.949	207.661
45.2279	80.8251
78.3156	129.972
168.275	101.435
110.794	65.9704
152.981	39.0726
94.6046	63.2827
106.935	73.8914
36.0256	45.0177
167.122	74.4809
53.2234	71.9514
162.093	71.6028
54.6951	236.135
83.1949	75.9685
106.979	92.5396
60.5416	170.296
160.735	164.407
69.2344	136.917
22.7344	39.4984
113.718	53.5188
80.5803	21.5861
120.817	12.1975
158.938	200.675
236.312	142.905
67.2837	53.0797
57.2711	95.7729
116.869	107.378
183.203	128.402
54.421	95.8407
62.8036	93.9393
85.8494	144.724
93.8502	62.0572
102.575	54.1216
195.507	58.921
37.0568	40.4764
159.67	48.3003
56.2572	70.7872
100.858	117.657
56.4461	50.2043
144.591	64.7995
131.27	31.4457
100.349	64.866
34.5513	119.753
94.9599	41.6646
46.9697	46.4374
81.8044	59.0115
131.019	65.2493
261.513	52.1922
188.899	120.374
36.7002	64.9326
159.77	87.9517
142.047	179.31
76.9078	201.916
154.248	48.1379
61.018	37.448
119.278	328.854
61.3906	54.3105
50.7845	64.7729
131.661	38.41
105.515	91.4112
76.4089	219.147
143.138	51.3606
25.6271	37.0076
126.583	48.0341
209.682	74.1575
156.71	160.395
157.032	41.151
160.036	89.7254
62.777	45.8493
50.2629	100.503
64.5001	88.44
84.1822	176.768
49.5377	98.8399
46.9697	53.8355
42.6493	135.613
32.924	89.2384
146.009	149.192
71.2302	117.062
106.281	165.525
91.9195	101.866
284.213	42.5029
69.3235	54.8201
55.4442	47.1866
39.2563	95.58
70.4199	43.5274
60.9408	105.405
56.3676	346.922
96.2599	50.2722
130.649	50.4957
17.1273	114.63
20.986	35.4974
117.81	48.4959
79.07	66.2964
39.3853	83.4503
33.1755	93.7171
48.7939	62.7291
87.8186	53.7996
58.8651	146.254
73.0664	60.2755
122.591	36.2837
96.4116	93.5269
82.6413	124.277
28.2816	116.736
111.414	28.4985
17.4546	117.674
104.013	60.3926
162.008	34.6924
56.7668	41.0007
118.91	32.2281
52.6353	156.787
23.0551	182.246
92.5422	20.8104
115.295	63.3638
36.9903	262.901
72.8722	43.2001
78.2384	40.7824
125.807	21.8881
87.8186	71.5855
261.15	57.7833
70.5649	15.2485
68.9682	0.0439093
146.321	94.8708
172.015	46.629
98.6403	69.8557
74.0072	138.381
130.797	51.9926
96.6005	123.878
23.2852	107.8
202.728	71.4524
144.435	189.723
191.693	67.7268
45.1069	112.767
58.9676	187.007
144.263	158.376
186.238	110.306
32.8269	108.975
132.482	186.082
153.117	211.377
228.195	25.9664
219.746	170.515
88.3509	33.4216
141.613	191.152
25.5951	38.4805
34.8773	64.6252
144.369	91.35
56.7495	241.468
24.8992	31.9527
22.5947	83.7604
131.595	309.937
52.924	23.0378
167.654	59.1219
27.9915	217.329
138.071	36.9237
131.429	259.714
121.235	89.5258
208.193	69.257
121.127	301.886
104.801	20.6826
121.971	193.301
19.1604	213.449
129.034	204.378
116.16	260.543
152.524	168.119
158.035	261.826
155.599	175.548
43.5541	150.844
108.328	85.9478
131.89	200.376
122.033	24.0557
76.5978	15.4162
343.025	19.5436
124.011	57.0928
201.318	108.424
74.8361	260.784
242.366	334.243
24.9711	27.0974
60.4751	124.476
79.911	265.452
60.024	158.153
84.6692	116.252
9.58022	193.378
87.9078	16.5166
18.8624	225.561
41.4571	97.665
54.5207	151.683
120.209	245.783
31.7345	95.713
150.389	51.6267
138.78	170.88
103.875	136.482
40.4671	184.393
75.0889	122.015
69.2836	340.497
59.6289	49.4539
99.5584	230.96
52.8455	177.899
146.298	157.674
195.073	191.081
43.7324	140.144
93.4963	281.685
49.1572	25.0483
62.4936	71.0972
132.659	196.546
305.316	196.394
154.348	71.7518
41.0951	301.036
104.451	66.8273
136.607	97.5053
139.445	200.519
92.831	158.672
49.9302	127.603
180.401	69.39
101.36	164.62
104.761	38.9422
100.668	123.079
208.547	72.8402
36.2398	49.6748
127.913	167.521
57.4374	141.93
250.516	107.334
64.8887	60.4698
22.3459	55.0862
92.662	178.92
91.6547	44.6318
192.003	146.741
171.446	55.347
181.465	222.292
215.577	98.4301
147.462	17.4972
71.4085	192.947
162.828	21.8216
197.066	13.705
117.092	119.274
36.6856	137.76
144.794	149.242
107.268	6.02622
80.3008	32.3572
25.2479	45.8161
171.556	130.113
246.717	17.1912
108.008	0.0439093
92.1337	141.408
169.473	153.993
87.3609	91.0453
230.724	143.437
100.426	128.9
292.463	156.477
59.2962	54.8733
97.2246	40.0839
75.5334	231.266
110.705	48.4666
232.553	58.7227
175.504	80.0121
47.8119	25.1042
49.4259	90.706
64.4003	226.599
46.6636	96.2679
172.211	61.2455
46.1979	146.364
59.9974	28.3149
108.753	71.024
221.908	38.0188
64.7995	45.6577
233.518	117.89
77.6876	2.39505
72.2774	44.2885
92.0326	66.3962
52.5821	70.1485
129.067	40.3833
89.5484	97.9271
131.019	56.993
206.906	1.81891
26.8978	103.553
185.927	66.2059
49.6561	9.40325
130.697	24.882
138.153	60.3194
79.8711	106.014
2.38042	126.521
16.305	80.0573
33.6106	81.3427
88.1646	101.424
99.6941	59.255
167.354	59.2377
141.282	97.7182
68.6715	71.2595
150.063	55.6185
66.9285	5.71087
39.1192	84.8767
161.356	33.2061
202.981	2.75032
21.7963	63.7763
170.435	137.539
25.1042	62.8475
152.219	99.1286
141.352	1.6965
135.187	106.275
104.451	139.268
132.074	74.9386
183.035	251.88
49.4885	100.965
63.1429	60.8849
60.7639	16.1613
32.3798	196.474
215.627	202.87
83.9826	119.753
57.448	161.644
210.676	92.1763
62.8702	113.499
37.4932	172.391
55.512	38.1386
33.8155	0.493647
43.7483	133.79
25.5912	108.753
345.975	139.246
57.6915	121.577
97.3749	144.325
56.1308	161.248
43.7989	19.5064
90.8125	114.404
89.1825	112.301
64.9618	65.6418
155.197	119.416
134.223	160.735
66.8287	229.233
59.2669	200.187
87.7801	254.441
98.2238	82.1623
50.0473	117.521
73.7477	144.25
292.463	217.062
89.0162
164.55
210.588
73.4004
110.262
151.535
131.817
62.4377
88.8645
111.61
72.0911
129.24
121.749
104.152
161.914
112.102
55.995
186.903
26.8858
107.793
30.9002
31.0745
32.7457
92.8749
92.1949
11.298
73.6918
70.0154
181.758
46.5705
221.986
37.3628
92.1657
55.2925
192.003
41.1151
48.8325
36.2185
39.718
71.2529
215.013
75.1781
80.0693
99.2617
130.83
99.5784
135.886
100.836
72.9533
196.438
84.6585
140.288
72.7391
117.842
155.589
52.1111
66.7954
197.681
83.8269
148.754
109.596
43.6432
65.039
91.189
189.502
127.736
55.5746
163.053
85.0683
127.337
70.9202
61.3626
170.102
209.594
59.8764
67.1759
85.0683
88.2564
96.8028
124.909
35.3936
95.882
36.1733
70.5304
100.426
48.4333
102.003
47.4074
22.4683
110.705
114.52
77.9723
80.5443
167.032
66.3071
42.8036
167.344
26.4294
37.6556
30.7951
57.0821
125.235
240.869
89.7666
43.1442
205.203
65.5473
39.2163
59.6329
89.8451
119.944
70.7113
68.0368
95.7875
140.022
82.1477
38.2636
214.224
48.4067
69.0574
152.485
63.6911
119.737
33.4576
86.5466
30.6115
61.65
172.976
95.093
98.2411
154.348
54.5859
79.3694
51.2715
103.287
86.9005
115.229
40.9554
175.664
144.124
81.6314
86.9764
82.5229
134.602
154.57
70.7539
39.6129
176.508
27.5963
40.0772
45.8906
35.2206
50.6953
16.5139
51.8928
46.5758
148.227
125.315
61.6327
102.632
76.7868
121.439
105.722
138.957
58.2131
106.646
125.595
66.681
148.094
206.161
58.1346
78.2797
106.225
91.0121
168.777
34.2852
57.8871
50.0965
316.297
22.4909
118.511
91.6773
19.67
30.0712
66.6384
33.7583
59.1964
81.5649
58.7121
61.839
56.4834
33.4456
70.2217
134.07
39.408
151.864
176.054
58.6456
171.024
89.8039
109.64
76.4554
33.7969
67.949
128.402
94.0485
177.933
23.3039
44.8767
69.9888
137.227
48.766
28.6076
53.4257
91.5882
59.0022
63.0471
50.3134
70.0726
130.165
119.592
84.2593
71.9408
108.682
31.6147
44.7024
145.224
84.4922
68.5637
53.6519
100.626
87.7388
7.7174
4.8899
87.0203
30.6594
60.6255
43.2347
50.5623
58.2357
20.2555
114.919
128.002
102.66
51.8596
61.8576
42.0066
103.653

## Sheet: Fig 4
Fig. 4. S12 in the media does not suppress surface α7nAChR expression.
Fig. 4b			Fig. 4c
control	S12 media		control	S12 media
84.6273	134.259		90.0338	53.0139
108.558	43.8582		41.27	15.5043
199.877	74.6983		244.043	33.6471
21.1312	208.187		186.664	45.8601
30.4633	116.269		116.072	78.936
17.3554	37.1133		126.938	120.784
53.3989	177.059		6.66413	10.6218
49.1641	135.973		8.29617	147.563
103.106	133.293		224.479	128.38
9.27138	80.3722		168.575	12.3762
117.143	124.459		143.775	151.255
168.635	65.1222		7.65015	125.191
96.7172	95.87		37.0607	16.2047
67.1694	54.365		14.3959	191.254
9.77845	21.1755		174.138	97.0583
107.278	110.861		21.1212	114.446
8.31415	115.689		7.70455	173.016
76.5787	21.0541		34.3407	113.732
74.3847	137.347		61.2012	157.172
76.6823	59.2713		195.205	12.2198
83.9773	86.8718		47.4854	57.4612
153.9	23.0356		5.32451	86.9873
28.6727	51.1532		211.729	255.005
21.0528	49.7268		141.953	21.1688
157.482	45.3959		201.753	47.6758
27.2818	65.3915		66.4169	12.6959
10.1957	98.7189		57.4612	130.563
247.081	111.931		220.413	7.57535
111.43	122.649		370.607	106.082
27.1237	45.889		4.26369	162.618
207.159	22.9192		247.913	156.879
26.2259	37.9353		209.737	16.3951
110.771	136.282		6.91574	165.413
37.0716	90.0052		5.1953	142.782
180.825	19.3723		105.13	13.7703
64.4887	82.3524		74.5771	95.3107
132.024	25.4546		12.3558	144.333
48.4016	118.707		63.5813	114.093
96.6755	16.0719		109.482	169.697
101.534	56.2706		4.9845	199.754
85.9929	119.76		99.6696	114.358
98.0955	75.5721		32.7699	197.66
82.9884	109.924		2.13524	154.873
16.4386	93.5914		30.9406	110.427
20.1373	159.423		50.6066	12.8251
18.3986	226.695		2.55005	74.8219
45.1695	18.8412		5.37211	137.329
171.883	84.1657		66.3897	189.363
90.0065	94.5486		4.7601	113.052
194.575	51.6337		242.67	142.748
122.843	115.496		2.95806	120.458
26.1817	66.197		1.44843	213.524
99.4561	75.5949		35.4355	6.66413
91.2368	38.2299		2.04004	41.1408
144.774	34.449		3.20966	127.115
117.378	180.521		196.599	175.172
124.577	135.481		108.938	15.7491
17.9105	48.3321		142.259	1.96524
28.8725	64.2067		147.053	171.105
25.3382	124.786		7.14014	173.179
68.6565	17.4136		7.31015	34.7691
164.213	77.2868		2.23724	103.702
42.5216	43.9657		23.2089	106.096
128.281	21.3221		3.53607	33.8239
103.69	60.4018		8.04456	84.6617
54.0046	147.212		43.8949	7.16734
68.6818	62.119		76.5423	155.227
224.143	182.62		5.93652	160.993
89.5449	204.537		208.424	7.14014
34.2783	64.5532		97.4664	161.163
61.4754	30.2091		7.24215	8.50017
197.11	218.937		6.46013	5.35851
28.6209	91.5643		6.02492	11.3086
165.606	14.6177		5.44011	45.2209
140.559	23.267		15.5791	147.447
127.766	200.588		217.434	276.46
51.4238	96.912		3.62447	12.9203
48.7177	188.448		42.1608	221.487
35.3114	183.554		185.827	109.754
98.9693	23.5527		117.357	233.469
100.727	104.399		154.703	47.873
62.3656	71.8544		295.323	39.2708
73.4085	146.841		112.148	29.0094
39.7372	77.0984		2.38005	32.0966
141.182	98.0412		68.1238	123.858
40.5452	75.2383		135.207	74.9307
91.7528	181.509		77.236	87.3546
86.4671	60.6964		6.07932	55.3191
140.459	56.6639		29.7506	362.91
105.514	73.5881		62.8945	9.8398
69.701	40.1557		84.8385	6.22893
21.7116	47.132		11.3902	106.395
30.0511	159.413		27.8942	9.7446
59.7683	139.254		7.54815	7.08574
107.464	41.4291		6.00452	81.7784
105.355	41.969		141.15	178.708
68.6312	80.639		236.774	7.99016
19.2838	57.6894		24.0861	7.99016
55.9166	201.716		60.4396	17.1703
273.665	265.157		144.727	141.932
109.506	18.2089		242.765	7.92896
43.2285	216.968		52.0006	7.73856
97.462	138.301		227.002	19.5912
134.707	79.4036		107.918	48.7366
139.239	56.4072		68.321	65.6213
28.698	197.643		66.8657	150.963
11.4172	142.482		262.315	258.46
19.17	129.076		373.838	18.1904
174.85	151.244		5.30411	59.9772
130.788	115.758		99.282	87.1438
91.4682	56.7233		1.92444	7.88816
28.6045	95.9105		141.654	10.615
111.709	313.029		6.12012	423.152
50.6018	75.4444		11.6758	173.743
152.311	175.119		3.18246	183.862
111.737	119.05		12.5803	100.941
41.2508	52.62		179.877	52.021
82.8165	75.8199		66.5257	274.426
92.1991	33.0176		135.799	263.485
59.8113	32.8772		4.7941	75.7263
161.97	109.886		11.6962	7.99016
46.0698	84.8814		151.208	133.99
75.189	155.703		53.6735	253.427
118.133	88.6142		141.64	9.37739
40.0849	32.7318		32.7767	72.0814
69.7769	103.437		213.769	133.575
202.479	139.475		111.978	25.0993
151.943	112.315		198.265	6.59613
28.1631	10.3146		200.366	2.55685
82.6926	60.6964		5.31771	52.6603
23.7412	38.4575		141.681	82.9617
105.468	73.1518		2.55005	74.8627
121.077	94.4866		13.3487	9.56779
91.687	101.717		261.486	13.3419
16.6599	104.782		14.1783	141.239
64.9211	119.49		206.119	195.137
28.2302	27.7345		5.86852	190.356
116.054	191.615		77.814	45.5609
85.2608	137.895		35.8435	32.0218
128.401	250.718		66.6413	209.784
26.929	58.4759		109.809	139.457
198.556	124.797		20.55	70.2998
69.5998	208.387		90.8974	13.3759
51.592	77.7774		331.534	11.1726
127.222	77.9595		6.74574	283.906
14.8289	96.3379		99.5676	204.46
113.101	65.6786		156.403	68.899
63.5441	19.347		25.5345	105.232
124.873	26.2866		105.708	177.688
189.092	141.098		57.91	257.045
103.911	167.193		9.37739	205.024
361.65	57.2001		142.123	95.1203
16.149	249.245		89.8298	49.947
127.231	27.3058		311.371	258.84
140.324	36.9869		72.3739	254.495
91.835	134.193		1.75444	204.786
136.151	153.208		141.327	10.3974
54.4093	147.217		235.387	125.333
94.5359	149.218		4.46769	301.865
17.0873	76.6431		199.455	303.51
125.462	78.9623		166.311	21.8216
62.0507	47.672		84.1449	5.0729
79.8487	114.004		1.87004	42.8205
142.476	77.2615		244.193	56.7403
47.256	78.3641		6.07252	40.3996
78.3047	25.8213		7.22855	144.034
178.359	127.227		113.562	222.426
24.2343	31.3788		69.8782	89.721
65.9859	53.275		370.267	207.452
82.3195	106.822		1.02002	104.43
172.021	136.17		134.983	173.811
208.486	62.1215		13.7703	58.1208
19.9426	181.981		1.53003	326.094
119.358	126.964		17.2247	228.281
66.9292	40.2999		44.7993	193.267
30.2534	197.582		223.072	56.9239
187.748	21.6686		22.0664	17.7552
102.536	111.123		246.899	360.972
207.073	115.201		9.9554	261.084
237.127	152.81		90.3942	49.9538
72.5512	24.4999		35.8639	71.7414
36.0511	88.6193		6.34453	10.2002
146.304	154.523		16.5991	63.3637
9.71522	141.605		22.8485	212.164
112.957	11.9736		322.551	18.5508
68.0938	94.0137		6.29013	206.044
122.879	127.705		74.0263	79.9288
98.6696	54.6015		16.6603	98.602
54.2993	8.77822		300.253	206.241
11.1277	17.5514		200.604	9.901
116.082	19.505		271.931	288.809
86.8718	70.5925		68.7018	112.767
218.223	191.131		21.9576	113.902
60.3803	94.2426		122.151	13.0903
123.054	242.803		157.308	306.346
112.756	82.3992		11.2882	10.2002
89.2554	109.319		72.4215	15.7763
132.99	191.769		32.1646	222.956
76.5192	89.0303		48.451	11.0502
15.5079	94.2742		133.704	201.692
178.77	164.363		146.346	86.4161
18.0193	146.127		166.556	108.802
74.1938	41.1914		44.6837	75.4271
32.4663	97.6808		89.8774	127.122
302.755	67.44		147.468	130.869
58.462	150.552		159.293	34.7759
32.7925	47.916		114.242	182.529
114.357	194.734		152.248	33.1915
17.8776	20.1854		6.80014	30.213
177.124	155.231		18.1904	169.493
68.3821	174.42		109.822	244.125
144.623	93.2537		5.95012	84.9609
168.685	19.0182		4.48809	32.3006
177.614	29.2329		46.2613	50.491
203.301	9.78856		117.629	119.077
145.766	83.9849		64.5061	165.359
63.3468	9.84926		87.545	117.758
65.5294	68.6628		148.991	48.1994
234.63	124.807		33.0215	8.30977
227.333	107.041		54.2651	101.934
138.653	199.403		10.0846	128.217
19.5683	134.706		228.6	8.26897
114.353	10.785		184.739	140.919
155.203	100.847		103.165	97.3304
155.527	99.3651		232.408	12.0294
18.2797	24.0004		149.929	59.3924
105.129	37.6141		71.2926	189.357
117.215	134.468		30.9746	13.9063
206.842	16.8028		4.56289	29.6962
63.2621	20.0007		142.898	35.5103
86.2509	28.8789		145.176	47.839
147.189	98.4976		238.488	240.072
55.0061	135.302		147.611	119.227
44.7687	27.3513		81.0576	19.5912
69.4	114.197		28.037	169.745
111.459	197.339		103.484	170.819
13.5416	19.2281		89.0818	153.479
88.398	88.6218		136.295	60.1404
77.2539	90.229		42.0384	68.1714
196.104	25.796		10.3906	60.3648
26.1058	125.891		5.27011	73.2851
110.288	88.4524		183.264	161.333
144.36	85.3038		218.998	27.765
38.6687	57.2064		59.3448	19.0404
47.5076	91.3924		265.049	75.0463
48.7076	30.0321		67.9062	182.006
212.033	44.0049		104.042	27.8806
110.336	110.847		27.8194	235.672
104.687	168.166		13.4643	90.027
26.6343	87.0172		112.257	311.086
71.2083	28.1151		55.9787	190.254
36.8705	85.7931		130.658	59.1408
57.8247	135.568		35.4015	27.4794
49.4284	58.2597		11.9002	94.9911
159.518	83.7421		114.582	56.5295
120.547	72.2983		91.0538	7.99016
21.3702	99.2172		122.742	132.167
157.006	158.722		52.191	184.406
61.7713	127.886		4.25009	234.945
83.7585	138.787		98.092	116.894
124.179	87.6671		402.031	117.982
48.0741	101.559		143.428	91.1218
29.0116	83.6156		11.2202	7.79296
12.922	23.9624		91.8018	77.712
25.7429	104.781		3.99848	29.3358
224.649	157.068		161.252	11.2882
85.3291	44.4475		5.44011	18.3604
58.5101	47.4115		225.669	283.566
22.2743	47.9881		108.931	29.1998
133.943	143.168		134.731	209.424
241.268	170.835		121.396	28.0574
164.08	73.2568		214.803	12.5803
127.285	130.354		64.8733	282.546
189.676	93.1943		146.55	4.7601
53.1549	175.293		98.9896	89.8434
189.795	99.7533		26.3233	101.982
140.121	81.1739		15.4159	83.6417
91.8779	141.906		216.306	10.0642
166.174	89.0631		2.72005	112.461
195.288	20.2638		57.9372	39.876
93.2423	104.185		196.408	298.723
96.1924	17.3238		29.533	136.683
73.2075	69.9514		44.4117	61.14
18.3354	80.8502		69.8714	36.9043
15.408	36.4912		14.9603	124.102
104.146	152.874		136.071	208.744
110.92	73.4073		203.712	216.843
37.7355	65.6912		103.457	16.3543
88.8001	67.7347		151.085	181.951
183.765	81.509		114.603	110.475
66.1022	116.788		63.9213	187.881
198.19	180.361		132.847	27.6766
88.4726	321.96		110.081	81.6764
85.6452	113.413		97.684	8.02416
161.698	127.871		202.773	108.863
67.4464	193.58		73.7339	93.6379
98.0601	140.137		35.8979	99.4928
181.014	15.4801		5.98412	224.065
74.9538	161.198		750.687	114.106
124.16	106.544		213.524	62.3913
233.555	52.5492		45.2957	24.3989
30.07	78.765		223.044	261.486
160.371	28.043		8.16016	156.968
102.428	176.713		200.563	323.666
63.95	110.355		126.285	283.464
149.01	170.035		187.48	240.086
140.777	174.115		293.086	119.791
216.049	37.3397		195.96	41.7528
88.6054	23.1355		52.1434	118.227
95.6386	172.732		111.039	132.943
92.1359	77.4537		33.2663	60.3852
168.405	25.777		41.7324	197.823
90.0001	32.9253		146.047	136.431
137.904	131.795		54.8839	119.499
128.769	170.228		39.23	153.941
21.2437	79.6641		114.188	82.9889
137.402	166.205		103.076	190.159
81.8643	18.1634		87.8918	113.583
205.925	73.6311		66.3013	9.44539
33.9596	27.4082		5.52851	102.226
54.6344	165.23		102.05	9.38419
71.7368	90.1772		19.7884	38.0808
178.461	33.9141		2.69965	14.6203
141.246	30.7503		25.2149	122.538
77.6459	103.361		122.368	80.4116
44.8142	32.7508		36.3807	124.157
143.508	125.91		131.535	150.201
215.834	162.732		94.6919	105.225
287.676	221.126		206.534	114.922
215.7	223.291		7.48015	169.867
123.701	165.505		105.062	284.701
116.031	140.14		405.152	43.1809
19.1839	68.2645		5.64411	10.8802
111.885	88.3108		101.322	246.777
109.333	98.1676		32.4163	52.7419
200.638	187.242		63.9213	70.6806
24.1888	45.0431		195.939	268.429
216.074	158.339		103.457	133.813
53.9402	141.674		21.7536	59.9704
25.3408	61.5184		7.01094	268.605
32.3714	178.198		5.1001	201.726
171.952	113.444		2.64525	175.335
43.7141	27.6283		35.4491	280.696
138.301	23.5957		182.842	156.322
110.537	180.856		81.1528	149.821
18.8134	95.7486		3.62447	9.9826
129.916	96.4959		144.768	92.4411
155.426	108.716		12.9203	22.1548
159.408	174.275		7.18094	29.0026
233.952	127.806		106.551	80.0784
292.408	257.945		38.4684	204.433
42.1967	117.869		146.013	338.225
17.7246	160.29		96.6435	150.011
63.0484	24.7085		182.699	41.4264
97.3495	28.5501		31.675	56.8559
77.8078	115.591		131.855	233.925
77.0971	118.949		1.36003	61.5616
162.733	48.7253		49.4166	335.526
54.1576	127.542		24.1881	77.6576
43.3018	141.193		42.5077	273.44
34.2568	122.623		132.297	279.003
173.286	34.3023		6.34453	133.779
81.5924	61.4185		69.3886	8.97618
51.2543	60.1451		7.14014	141.416
30.4797	269.34		13.6003	69.817
99.3297	161.165		126.666	32.2258
246.971	85.6452		156.696	136.873
125.729	173.292		223.044	22.6377
48.1234	112.221		6.97014	7.11974
82.5522	225.499		79.5616	154.431
90.6615	75.041		6.37853	238.161
113.549	106.092		115.262	9.26179
134.833	65.3283		105.266	26.9761
42.509	141.363		210.716	6.06572
128.14	116.398		192.566	19.2444
24.7844	35.8172		4.8553	54.1223
141.347	26.3701		24.6505	396.224
26.7823	67.177		85.3009	77.3516
94.9456	76.6608		146.067	190.689
96.2291	52.2988		10.3294	178.891
156.683	230.211		56.6383	103.518
9.21448	227.949		5.71211	97.242
15.4763	12.7083		157.423	50.083
39.722	26.3587		91.5026	233.598
191.784	129.821		178.266	76.2159
151.138	24.8097		48.927	256.651
116.535	37.0172		189.649	146.971
60.1577	109.001		311.242	98.568
27.9823	85.778		46.3565	53.5715
188.385	13.5302		61.3916	182.278
114.564	88.35		241.18	5.24291
123.181	20.4041		54.5507	105.953
134.728	145.912		88.7758	90.843
31.6633	80.7237		27.2889	218.284
175.658	149.032		22.1004	18.5848
64.8162	164.276		45.4657	139.165
126.653	122.831		2.72005	44.3913
70.4331	63.5732		9.53379	85.2737
182.381	114.845		26.2621	136.955
146.416	204.763		175.144	27.8194
229.537	152.057		191.145	69.6198
43.4359	269.559		117.391	27.7854
110.749	102.15		60.4736	33.2663
80.2154	205.188		309.202	38.7404
72.0138	45.2504		80.9216	9.03738
54.9492	246.87		183.107	27.0849
45.5084	130.213		4.08008	86.4161
90.6337	81.9857		226.309	210.546
45.8726	43.618		146.203	151.731
81.4951	55.3096		97.922	52.4631
198.615	73.6602		170.139	90.2854
66.3994	75.7125		36.2447	77.984
127.131	134.144		70.4562	4.9097
92.3534	102.625		142.803	44.1057
122.839	21.2159		163.176	77.6032
219.064	118.263		179.272	89.7958
86.285	175.462		205.976	189.69
107.445	22.5588		24.7253	65.0569
122.669	92.1018		100.9	321.646
109.317	182.324		8.91498	13.0087
66.8078	126.719		42.222	15.6403
25.7201	192.504		55.1083	8.79258
54.102	55.9292		49.981	46.5605
102.523	116.708		31.2806	125.986
93.7633	29.568		116.14	202.392
48.4079	133.456		121.722	19.1764
126.501	89.8762		347.399	123.844
149.161	206.542		17.1023	17.0955
87.6456	101.464		50.661	31.7906
12.9397	98.8062		45.4113	8.11936
159.24	85.7843		291.726	87.5518
122.879	169.492		147.393	30.825
93.3182	138.186		94.1071	102.621
122.671	68.5629		86.9737	5.82092
72.5196	42.8226		245.58	231.885
158.605	154.806		76.1615	29.6826
157.305	135.087		203.548	336.845
91.582	197.401		18.8908	248.661
102.323	133.053		103.158	119.614
132.285	34.4667		7.67735	156.254
195.24	103.619		6.93614	15.5043
81.9819	123.953		50.423	83.1521
233.097	48.0311		114.977	179.442
26.7317	22.8244		19.7204	11.8662
145.029	30.7592		14.5659	147.563
122.368	168.751		13.0903	50.1442
162.089	17.3781		149.882	147.481
151.916	16.2464		35.9387	7.12654
22.9192	258.87		75.3251	144.911
104.532	81.2105		98.092	232.843
121.839	119.96		109.19	102.077
27.7711	136.242		9.04418	8.28937
110.126	70.0955		55.2171	46.6965
38.2248	33.4437		82.5673	188.976
43.0072	86.2218		7.57535	125.347
137.657	13.2773		94.0119	80.9216
88.5788	28.301		69.511	307.121
180.698	138.669		9.9282	139.369
116.082	66.6877		8.74498	197.374
138.828	94.7395		49.5254	8.25537
84.6753	166.957		32.9807	11.4922
37.6735	82.3043		370.546	17.8436
57.5048	69.481		94.4403	19.2648
124.4	45.9383		119.54	17.9048
97.0801	34.6665		60.0996	92.4207
56.8119	64.2535		7.28295	21.9304
16.6131	189.263		137.315	15.7627
65.1007	35.4062		175.274	148.753
143.142	21.2905		25.2761	100.914
147.753	91.9298		157.661	120.002
42.1929	215.365		6.31733	252.829
61.5563	76.4345		105.599	200.971
193.122	66.8091		97.4868	9.52019
81.1094	25.5709		126.258	115.14
218.898	128.695		7.93576	276.249
96.5832	79.2291		221.99	74.6723
39.5425	185.741		4.9301	274.352
81.7884	90.4124		82.0096	8.30977
129.61	83.622		4.9845	8.72458
120.052	50.6018		105.021	8.13976
64.4141	87.7164		242.969	226.105
141.294	47.763		21.6448	25.0585
36.3964	103.758		105.559	186.324
92.9591	38.02		86.3617	23.9501
191.311	198.257		208.778	11.873
235.651	42.9718		10.4246	13.9403
132.07	126.261		117.765	77.916
107.156	106.522		293.596	233.857
169.975	87.3384		8.16016	205.289
198.496	41.2951		110.672	81.894
74.8842	144.628		104.09	81.7648
131.974	277.939		4.14808	143.313
83.6384	284.026		132.943	9.9418
120.811	15.4586		54.2107	149.929
41.0042	102.552		100.866	51.1438
216.437	58.6176		239.623	15.7151
114.281	100.483		150.643	37.4008
43.8279	102.947		50.491	5.91612
188.352	41.118		8.79938	184.556
191.889	188.032		267.164	114.922
49.1755	32.6066		41.202	139.838
137.742	59.9567		72.4351	299.26
74.9082	40.5275		158.219	195.966
134.135	136.043		47.465	182.189
121.05	160.011		81.3908	178.939
83.6637	195.215		120.838	10.7442
88.8216	27.1022		108.578	13.7703
178.296	114.337		44.6225	32.1306
36.6733	72.1301		41.9908	147.801
134.652	34.0001		128.393	94.4199
81.8137	137.445		17.2587	185.324
139.91	128.594		10.105	10.2002
97.0953	87.2675		30.961	13.0563
94.5574	158.964		39.2572	410.728
50.0113	116.588		38.4684	14.5523
151.601	88.5915		173.199	129.815
201.824	69.1535		87.1438	100.363
178.928	123.884		18.476	95.5759
105.997	156.31		157.539	158.103
149.937	179.952		33.3207	210.464
270.535	94.7345		215.857	122.946
220.96	84.2163		56.9239	165.781
92.7201	67.7473		12.0702	37.2851
97.3014	153.069		3.40007	308.978
14.5912	166.987		11.1522	8.25537
124.2	52.5606		71.4014	14.1443
122.13	169.432		50.321	78.8952
119.11	119.354		160.687	35.3335
61.3072	195.219		106.681	29.5534
119.902	133.22		45.6629	11.9002
157.273	27.3513		84.4917	96.9291
71.5118	103.437		206.622	139.92
135.492	144.335		238.277	58.3928
59.5268	37.4661		316.206	8.70417
184.808	146.656		16.7487	19.7204
117.198	155.124		76.9571	187.582
97.9071	27.4904		13.7839	8.84018
88.3689	110.168		14.1375	76.7327
168.053	37.2145		149.181	74.5023
68.764	100.914		68.0014	325.856
107.354	292.892		29.5942	65.0977
34.9725	79.8158		231.572	148.957
33.8635	38.0465		18.1904	102.512
62.4427	62.8233		263.6	60.5348
56.0658	167.506		29.4106	26.2893
149.268	27.5878		251.877	144.244
79.0659	188.507		140.763	172.764
149.629	175.152		7.07214	106.925
119.196	16.4702		7.57535	117.914
12.4175	83.9596		119.2	10.6762
174.668	101.333		118.594	64.3293
156.445	28.0721		41.6304	144.809
14.9073	87.0336		111.692	16.2047
149.007	63.0648		237.379	131.732
88.9721	63.099		25.6161	48.0566
56.0064	217.549		6.97014	229.335
91.0826	35.0901		38.9988	96.6503
32.0958	170.076		86.8377	6.33093
265.326	32.3259		114.684	362.651
180.865	106.027		6.31733	55.4619
26.8	26.776		57.5224	90.5778
149.781	159.004		23.9161	142.442
25.3016	83.7876		5.37891	39.2572
65.4118	67.6386		27.8806	25.8609
64.777	102.657		95.8411	21.3932
48.5116	79.3846		179.544	129.155
126.115	109.187		226.424	210.253
94.1857	31.944		155.118	186.433
34.6298	168.275		9.32299	184.182
113.399	34.9004		20.04	107.973
167.552	148.754		60.0452	491.99
24.0889	49.1679		31.5934	93.7671
74.4695	128.459		37.2443	251.095
35.0269	19.4873		46.1797	270.101
74.8197	222.655		47.431	130.168
68.004	89.4273		111.182	262.193
85.5225	68.3922		94.0051	264.831
99.728	110.474		285.409	90.9178
146.168	22.789		33.7763	46.1525
86.3432	82.776		87.4226	6.94294
50.2958	87.5432		16.5039	83.6417
73.626	140.771		105.905	18.5576
104.512	119.915		29.4106	66.1109
183.033	14.4028		11.635	122.776
153.93	146.98		211.586	73.4415
200.804	43.9025		110.332	73.8767
17.2074	70.3067		12.9203	52.9187
28.4729	101.047		178.204	143.177
146.598	32.8014		12.5803	348.167
22.1542	53.3863		229.715	107.578
48.0298	30.5455		66.8249	45.1189
134.995	98.3788		86.0557	16.8779
132.496	131.572		51.3818	89.6598
142.563	45.2808		14.4503	171.105
38.3462	148.407		15.2323	294.616
114.382	192.701		100.9	11.5602
56.0633	101.052		36.9451	24.4805
63.6225	129.967		147.896	96.8475
82.9341	157.592		10.275	23.6033
90.9662	148.217		41.3992	141.864
87.4104	67.0114		14.3075	35.0479
114.853	90.0811		13.8995	181.659
177.34	55.7155		137.458	15.9803
200.919	19.395		280.689	334.676
55.1136	102.641		15.8103	130.141
62.5388	20.1057		80.704	130.236
42.2245	141.209		30.7978	17.0955
33.2338	96.7691		207.506	114.385
168.053	109.571		110.142	184.284
60.398	80.4228		58.4268	214.327
167.89	39.177		94.8619	166.977
213.028	154.686		205.861	25.0993
64.9528	33.3097		169.786	128.863
127.34	121.039		139.627	11.3902
112.645	123.201		234.945	36.4419
87.2195	55.9646		108.748	6.00452
49.4448	51.7563		66.2877	16.3679
270.023	158.528		7.65015	112.474
83.4664	25.1359		62.3369	172.247
80.8818	105.704		10.445	126.285
70.6228	157.531		217.604	211.824
64.7732	84.6639		14.5183	31.2806
51.3972	136.465		5.61011	87.6606
176.919	98.9339		24.2561	89.6802
33.182	115.955		19.7204	88.7622
58.1434	172.569		159.348	58.046
158.806	147.126		123.375	25.9833
121.718	18.1141		12.5803	413.89
133.896	132.476		151.391	185.576
38.7572	222.461		170.003	225.255
30.8856	74.5744		81.7716	252.326
116.175	20.8985		128.23	96.3443
125.773	153.228		168.059	231.565
19.8212	102.846		59.2564	87.3138
181.236	215.898		172.268	68.4434
65.7153	106.339		67.4166	9.52019
46.9133	93.542		91.0266	119.757
168.72	78.9686		66.9541	298.737
58.6644	40.9069		37.2035	132.868
26.6407	72.2983		54.9111	100.744
133.092	160.174		22.6377	175.07
134.923	34.7133		168.317	180.734
110.497	172.714		28.5606	261.866
131.093	147.762		2.29845	52.0754
97.9855	191.223		36.2651	121.097
164.765	106.393		12.7503	299.607
212.159	211.552		4.25689	343.298
279.899	108.724		12.7843	5.44011
71.7647	168.908		132.12	223.106
14.1853	87.8201		120.655	370.777
17.6247	97.4936		54.5167	156.662
139.264	91.1041		164.788	66.7365
90.9764	102.894		8.67017	126.795
114.826	37.3169		3.57007	157.933
34.0633	117.903		148.535	16.4835
69.0978	149.473		367.513	98.2824
149.475	148.594		5.2157	137.07
112.162	118.878		88.327	57.8828
157.737	91.8742		78.494	270.224
159.697	23.836		82.2477	150.732
55.6675	137.82		14.7903	192.668
171.13	62.0697		5.87532	116.282
119.285	81.2232		133.48	230.253
128.203	52.8059		99.0168	214.123
146.816	135.966		10.5402	98.6904
137.61	82.8506		279.173	82.0096
37.714	125.664		114.31	7.92896
38.1831	115.642		230.64	137.492
139.531	113.778		9.9894	15.3683
65.4864	28.0443		103.668	16.9051
70.3067	172.036		40.0936	23.4741
62.578	24.1736		34.3067	12.0566
98.8795	46.9044		1.14242	326.747
84.908	187.305		53.3811	6.41253
14.5343	64.1005		25.7453	150.623
30.4519	94.369		64.0709	37.3327
39.6424	115.164		64.7033	35.5171
137.944	152.266		30.145	54.3331
98.576	42.7176		110.441	145.033
128.176	53.6544		69.3614	346.127
12.8765	12.7045		6.03852	31.9606
65.733	139.894		173.56	32.4095
25.0373	53.7555		131.372	44.7313
85.1014	151.023		3.58367	11.397
117.23	44.1946		161.177	135.935
211.433	46.7729		5.39251	185.018
74.8754	121.112		122.878	14.5523
226.474	130.769		19.7204	30.9406
231.853	143.622		182.441	121.484
23.836	100.286		207.132	135.037
43.575	26.7444		81.4316	61.9696
71.0616	65.3169		91.6182	43.4937
161.576	73.1556		386.703	67.8314
126.641	61.2338		248.98	38.5364
124.997	33.4842		113.426	142.789
43.8785	124.77		9.18018	74.5023
134.474	221.464		27.3161	188.425
129.075	136.126		67.7294	40.726
27.6523	48.9365		72.7615	482.959
25.366	202.29		27.1597	303.728
59.3308	45.32		208.22	175.559
233.387	25.8213		6.21532	64.1933
84.9054	31.7291		13.3555	244.621
107.985	174.11		7.44615	25.9765
61.708	189.009		51.8782	269.442
118.763	133.067		52.5787	26.6225
45.7385	129.586		176.096	204.106
62.2594	66.9482		174.852	17.0003
146.86	40.3884		63.5813	26.4389
40.2329	142.436		249.531	49.9402
85.7653	175.881		217.23	17.6464
26.427	103.563		116.69	78.0452
61.4551	192.159		61.3712	243.955
44.5588	174.077		32.1578	71.7482
39.5159	47.8907		134.514	79.004
152.042	29.8196		7.04494	331.765
46.692	25.1523		101.172	44.8537
246.263	124.275		221.684	126.999
188.338	24.1344		67.947	51.4974
56.3339	202.429		114.331	178.327
117.343	39.4527		58.2296	81.146
38.4954	137.737		12.2402	64.9005
64.6796	126.088		129.026	329.99
94.2944	94.6194		97.242	131.372
171.485	140.822		8.38457	42.2288
81.1157	64.2661		135.398	85.1989
158.624	41.5062		30.689	13.4099
126.488	36.0638		24.5757	22.7601
109.099	99.6433		412.054	10.2002
207.765	100.731		64.1117	75.5359
121.843	89.7776		76.8415	162.884
115.206	99.6724		312.201	230.015
109.823	27.6017		48.7434	14.0083
160.137	38.0794		113.392	27.6086
54.7482	71.1451		212.164	39.1416
125.807	107.149		146.944	141.803
80.8818	127.21		10.9958	106.762
63.1167	35.3847		65.5261	87.7966
126.862	137.466		8.84018	66.0429
54.2221	106.564		168.46	73.3327
80.9222	28.8371		7.19454	134.772
199.787	13.7616		5.82092	194.661
133.485	140.345		37.4008	14.7903
29.2418	44.168		60.4328	64.1457
29.0635	18.9777		45.6833	61.4732
105.34	91.9298		33.9259	13.2603
134.845	25.863		58.1616	49.947
171.91	34.7512		5.98412	11.1046
34.0633	126.056		131.399	248.429
5.077	92.5671		161.524	180.639
42.5697	53.2485		83.9817	77.1884
82.3865	97.6327		367.432	104.79
43.2626	36.7681		112.032	56.8287
122.85	30.2382		163.462	216.639
153.898	54.3625		65.2813	84.3897
195.415	32.2108		89.7618	78.8816
33.6359	89.0884		163.203	72.7003
89.1694	114.589		7.77256	49.641
168.335	21.4372		229.505	20.9172
104.638	156.989		153.397	204.684
72.684	157.774		178.558	59.6372
155.686	21.8027		210.485	20.5772
132.963	121.244		74.0943	44.3165
44.4563	64.3167		67.5118	18.136
39.263	100.234		123.851	9.01018
150.258	325.453		170.343	91.115
132.581	91.1888		66.8385	145.598
130.624	212.286		12.2402	132.004
86.0549	70.5849		81.4588	116.595
86.0675	60.2488		4.08008	106.817
50.5487	176.562		118.866	117.221
191.926	110.234		192.716	28.071
40.7703	15.8683		93.5019	228.097
51.1342	118.858		76.6783	36.1563
44.6093	244.827		112.202	117.486
77.1666	159.85		7.57535	98.8468
174.882	62.9118		128.183	2.72005
81.4457	169.507		4.7601	12.6347
12.0836	110.92		140.45	120.063
25.2396	65.6229		28.377	117.806
49.9999	118.134		40.998	2.94446
228.589	45.7284		188.357	140.572
155.787	91.5391		118.594	33.7219
81.1638	63.5757		138.383	23.5625
70.5646	98.7581		154.73	144.591
125.276	126.082		60.3104	153.071
122.86	142.645		21.2844	278.751
167.69	116.894		33.4907	61.7656
116.588	74.7957		73.9107	12.2402
94.436	48.9365		16.2047	138.573
157.959	25.6695		25.9017	245.777
86.5632	190.663		12.3558	41.3244
175.356	62.4035		66.8113	156.43
102.982	63.4025		103.362	41.8208
144.597	76.1993		23.4129	8.33017
36.7972	93.0464		76.2567	10.785
145.419	139.602		16.3951	109.958
172.048	23.8765		183.264	9.01018
143.366	272.656		81.0916	10.071
176.551	90.2088		30.9542	106.885
172.786	29.9436		56.1011	109.89
61.8939	100.112		143.367	6.50773
87.6469	140.974		19.1356	9.20058
198.374	167.731		175.784	36.7207
112.143	95.0266		148.549	259.038
107.05	22.3413		45.2141	3.94408
154.539	75.4798		199.244	24.0249
132.479	133.483		68.0898	10.9958
112.57	62.2783		82.5741	167.086
151.097	229.888		26.7449	92.8219
119.174	59.1537		46.2069	69.1846
94.1212	120.278		93.0327	216.809
66.4044	57.6426		2.72005	46.1729
160.015	137.651		112.869	282.206
128.091	89.6259		134.582	45.1597
88.9266	121.279		103.444	294.65
9.7873	161.867		16.9051	28.819
22.0872	91.993		82.4245	217.38
88.2766	77.8166		135.765	148.352
74.3569	179.276		90.741	99.418
115.499	75.3647		14.4503	10.2002
86.6403	100.268		8.84018	67.3894
86.1434	140.673		33.7763	104.416
136.188	106.623		124.735	107.395
44.5626	78.5045		157.593	5.39251
24.8097	96.6413		65.2949	178.844
52.056	71.6875		172.009	357.98
42.4938	95.0809		86.0013	251.748
91.1964	140.951		76.8415	150.623
133.865	135.552		101.39	92.1963
34.1013	95.674		47.567	93.9099
18.1963	152.959		212.96	53.2111
200.986	52.4189		61.3032	210.974
88.7369	106.842		247.185	331.507
163.849	238.486		53.5307	9.9282
41.1851	55.6068		106.021	35.7755
49.6826	160.096		20.4004	100.329
25.1928	68.7893		261.465	118.098
39.5197	122.426		54.9451	56.4887
63.1774	85.7944		77.4536	155.832
66.6371	126.577		34.2455	268.361
95.0127	93.2702		135.5	291.61
87.958	116.004		185.419	153.561
66.3197	139.296		128.312	142.667
24.5315	20.5318		18.2176	107.401
105.966	67.6386		49.641	13.9879
19.6062	115.773		218.794	13.6003
110.982	116.719		262.315	372.756
142.74	109.596		100.452	79.514
81.8276	27.2059		8.62937	96.1471
95.6917	143.861		236.57	32.6951
117.148	92.2725		8.50017	211.484
168.18	109.665		336.702	109.475
218.668	162.641		218.386	157.586
47.8743	188.538		356.953	109.054
61.4652	54.8152		119.288	65.1045
42.7341	48.6065		68.9262	274.426
87.3561	152.834		5.69851	161.007
129.091	176.983		16.1231	184.114
123.391	121.393		55.3191	380.848
85.6035	62.5173		78.5552	215.802
130.225	57.1925		155.091	191.934
20.1183	84.2163		28.6558	63.3433
183.686	21.2437		14.2531	93.3523
72.2452	145.238		56.3799	162.374
216.058	71.4447		226.254	16.1299
32.3588	69.7592		9.9758	317.662
42.1954	39.5918		115.827	113.032
42.9756	116.809		74.8559	27.9146
123.632	343.592		24.4805	71.5374
165.853	45.8966		42.8681	26.6089
36.7517	102.51		69.5314	163.822
57.0799	96.549		178.442	242.098
59.1322	125.502		143.789	117.785
13.6251	119.749		12.8047	77.44
169.872	125.717		208.608	62.5613
17.3364	53.772		69.477	124.136
67.7524	75.3154		263.607	9.11218
87.4673	173.602		47.2201	386.928
57.3644	89.4539		98.8264	119.995
162.173	303.52		133.867	60.0452
39.6107	205.672		116.881	174.083
180.112	164.702		46.5061	20.856
80.4809	141.17		5.50131	139.702
62.4174	142.004		7.56855	78.4668
145.878	105.186		11.5602	75.1891
58.7251	62.6336		75.2027	233.571
18.3126	157.558		50.3006	127.591
135.12	116.049		83.1861	126.904
90.6058	171.743		98.7992	225.119
237.443	17.9333		17.5104	85.5661
12.1077	100.88		116.962	76.9095
61.4488	117.249		227.125	145.217
43.1615	52.7907		4.19568	72.7751
46.7362	18.0825		38.8968	46.2409
51.9953	15.4485		36.5507	256.392
144.887	112.08		191.233	141.694
85.888	131.082		45.1053	40.9164
62.21	72.2035		79.1536	11.9002
138.634	93.7317		30.7978	110.645
164.773	81.7922		9.31619	47.601
17.76	22.6006		34.4155	52.191
133.167	82.4776		6.39213	39.6312
73.7588	38.5561		212.423	10.0778
197.491	178.085		16.2727	164.808
86.9919	60.0376		56.2235	50.4298
83.7598	115.126		25.8405	169.963
172.9	29.568		140.81	212.572
128.378	226.686		27.9962	12.4987
232.465	179.876		52.7555	144.918
57.4605	120.381		111.488	122.464
107.32	185.926		9.27539	92.1691
68.8272	98.8568		141.728	109.693
135.252	216.141		5.95692	69.6062
32.2058	204.434		168.643	99.4996
34.5906	157.684		7.57535	132.385
35.9538	160.901		67.0765	250.245
92.992	66.8925		101.118	156.063
19.6315	22.9104		6.41933	117.642
102.652	105.723		111.067	155.043
142.642	69.0751		106.041	11.8186
29.941	17.3238		92.6043	30.5462
101.033	81.1043		76.5899	94.1275
168.066	88.9266		35.6327	100.56
43.2209	127.288		90.8158	116.133
85.2039	11.1631		7.28295	17.5988
86.3495	22.3186		195.293	144.108
63.5036	110.336		107.021	34.1367
104.226	95.0506		67.9538	71.5102
112.636	102.583		55.9787	84.0565
45.6703	41.5391		30.6006	206.826
193.807	98.2587		6.50093	217.162
142.835	54.7747		140.26	8.50017
59.7961	123.64		6.21532	66.1313
105.872	10.0883		88.2658	10.2002
185.195	17.1682		47.7506	24.2493
63.7135	182.127		187.568	324.686
20.9441	45.8511		1.53683	214.463
68.262	14.0677		49.981	144.598
108.229	141.091		170.411	244.927
21.6648	115.274		6.63013	101.05
57.6629	88.312		176.504	213.007
25.3787	190.104		4.11408	59.1612
30.5063	59.8454		32.083	51.001
170.448	18.778		9.01698	56.6179
111.695	108.007		39.6108	16.0483
95.9345	37.5243		73.8767	60.2696
55.0706	94.9646		158.708	109.19
11.6841	41.7351		5.78012	202.712
17.5349	39.4603		201.76	289.509
75.6935	249.437		125.748	11.5806
174.809	133.906		56.2371	76.5355
62.0773	95.9269		172.166	11.1318
103.974	120.887		3.78768	206.5
69.0207	61.2123		49.8858	9.52019
116.57	234.819		95.8003	32.1306
54.2601	100.186		20.5704	144.755
28.961	109.867		40.8688	55.0471
195.831	143.168		4.15488	185.168
53.0145	153.564		118.975	146.815
118.01	64.4432		2.67245	37.0607
152.124	60.4764		213.395	6.50773
21.0123	77.3399		231.205	10.4926
34.9561	148.05		22.1004	199.115
37.7089	63.7692		105.062	224.969
47.8288	80.142		38.7608	32.8311
79.4289	59.5166		235.802	8.95578
159.366	147.347		36.9791	11.9682
32.2677	22.1453		361.91	69.3614
43.4688	12.898		174.226	92.2711
41.2584	55.5221		4.59009	128.21
80.9286	42.3535		115.419	197.646
231.883	162.706		107.218	258.215
28.9067	42.8668		4.25009	228.485
76.6469	222.765		9.40459	98.8332
52.5833	136.368		132.603	112.1
77.7534	121.393		220.902	77.6916
60.9771	12.5604		59.9432	11.7302
119.875	167.561		58.2704	206.527
64.237	76.9163		130.379	18.4556
101.001	80.0308		24.9973	9.16658
24.1205	71.967		111.658	46.4449
117.596	185.486		2.17604	142.449
96.7627	111.633		231.055	156.662
130.31	47.7289		266.994	154.363
92.1081	93.776		3.85568	140.26
123.776	111.815		116.35	9.7582
57.9727	37.2625		111.604	176.457
36.428	76.1955		116.323	181.441
58.4544	79.917		147.352	17.2655
100.689	21.7028		7.14014	334.682
150.435	84.8144		225.88	27.629
61.3995	108.946		125.782	228.07
18.9208	25.9857		110.937	19.9788
37.0033	132.236		116.996	76.0323
80.8653	18.7691		39.6652	253.944
40.1911	137.297		81.044	255.155
139.589	75.7934		208.084	27.3978
110.933	200.858		74.8015	147.339
110.075	34.9371		6.80014	124.64
85.3645	93.2474		88.5718	38.5364
173.398	102.113		9.7242	113.562
61.2275	92.3091		112.386	195.742
16.7307	125.819		45.4453	184.501
81.3851	48.2891		180.564	64.7713
95.6222	47.0587		141.103	64.6489
67.3528	153.365		97.582	202.46
163.469	122.232		102.437	134.275
126.451	14.949		43.2489	118.581
74.4517	71.7394		32.8379	110.57
110.489	138.006		131.073	88.2386
195.818	138.211		4.05968	200.998
62.4414	168.784		195.477	225.649
56.2504	127.968		88.4018	240.548
84.8713	188.251		204.834	178.361
77.7926	193.819		206.853	23.1205
172.751	165.187		54.8567	142.803
93.7178	149.373		98.84	217.067
91.7085	78.7081		172.859	165.842
153.815	15.0818		150.399	32.4707
48.6204	129.928		96.5279	70.1502
48.9997	45.6146		120.138	111.862
134.008	47.0271		21.5836	42.4193
39.4653	56.7044		6.50773	114.331
148.517	108.368		116.738	14.9603
231.784	244.471		119.764	3.46127
15.0692	126.216		161.163	185.766
58.8401	112.596		41.7052	163.339
51.2973	121.306		29.3766	177.402
30.0953	35.6389		128.026	81.3636
22.0948	137.546		5.61011	111.842
23.9245	59.3295		12.4442	69.3886
154.766	122.49		144.959	188.969
165.453	47.9818		63.2413	154.404
125.668	67.3123		6.68453	9.8602
141.549	102.779		108.374	41.3516
22.2187	35.6048		145.441	14.7155
113.089	108.655		5.80052	154.363
94.6864	69.7819		118.744	137.438
96.482	184.776		89.9658	117.302
120.503	138.756		31.7158	355.579
66.3007	69.5164		217.876	60.6708
118.089	72.3008		160.184	176.749
72.0871	234.426		169.759	145.924
107.399	26.0274		69.4838	93.9031
88.1186	25.4887		112.542	71.8434
14.3509	165.862		317.859	107.218
38.173	36.6973		90.1154	286.014
130.405	109.952		266.953	196.055
112.784	127.165		70.8574	175.342
117.062	54.2474		458.003	163.638
92.0954	56.282		94.8143	133.133
56.7549	102.017		130.189	5.2157
43.8216	97.7731		7.48015	108.258
36.1662	155.598		29.2406	37.5708
146.683	100.772		148.032	415.488
69.2445	124.22		98.7176	8.84018
22.0783	63.9715		210.94	100.982
135.309	130.11		224.915	10.0166
41.1307	29.1469		105.96	79.9152
42.3724	76.0665		223.663	61.684
53.6784	113.421		176.6	81.3976
150.034	183.402		264.933	218.06
48.9365	71.8633		188.5	16.0959
181.828	133.09		141.946	109.741
127.392	86.0182		120.981	5.61011
153.925	118.629		21.3864	126.802
160.298	196.302		35.6667	164.142
28.0582	15.5787		137.023	13.3351
93.7127	140.803		13.0563	19.5708
182.427	160.39		118.431	101.138
33.0783	82.7052		364.385	6.80014
192.29	115.639		114.14	121.933
28.7435	197.147		157.586	36.9995
104.294	51.2758		69.8918	106.307
119.166	39.1037		75.1755	45.2209
175.214	186.789		25.7725	145.577
59.0399	98.9997		36.4283	204.412
87.8454	80.8982		160.164	59.0728
79.2468	165.629		50.9466	71.007
56.2201	36.3926		65.0569	99.792
50.6398	26.0666		14.1171	63.7241
71.1628	103.229		9.9826	163.183
46.8361	22.8876		22.4405	127.673
101.659	42.7126		103.926	373.198
52.5694	53.9439		19.2648	99.35
25.0347	173.255		37.8564	96.9631
33.5411	60.8216		89.4762	49.8586
73.162	150.107		197.578	127.843
168.904	173.814		64.6625	16.3203
157.922	213.918		153.119	224.745
99.2209	149.825		128.706	84.6073
23.5097	134.134		28.6218	73.6251
25.0183	114.305		87.3478	50.321
118.006	215.219		8.50017	71.2586
31.1069	167.164		77.3244	6.06572
210.952	223.112		20.4208	95.8819
72.2616	97.1901		14.3823	15.4091
132.843	227.25		133.827	220.583
64.7732	88.044		22.5289	124.245
127.22	140.503		100.758	23.6237
62.0216	87.2688		43.5209	11.2202
17.4426	100.79		37.8088	233.829
158.922	126.302		79.344	11.9478
146.018	179.261		162.523	278.126
96.5351	102.808		62.3981	20.1284
177.168	191.399		2.99206	15.1303
57.5352	74.2785		192.158	86.7493
227.371	80.3519		38.0808	70.9254
89.7801	59.1638		63.6629	13.8791
139.956	31.6127		87.8374	11.1522
18.74	144.997		8.80618	31.879
244.376	164.973		0.850017	206.303
207.493	101.034		167.963	98.8332
38.9469	47.8743		111.896	146.128
26.1994	47.0562		182.148	210.532
127.156	70.3788		48.281	258.208
41.4101	23.5692		19.2172	201.366
142.661	53.4445		77.644	162.061
90.1595	277.117		150.99	161.462
45.7044	120.764		44.7449	178.769
106.454	25.0651		111.713	168.779
12.1393	72.6916		194.484	263.05
135.461	94.1541		53.9931	89.4218
84.057	99.5877		74.0807	54.3263
84.8789	56.2264		39.8148	257.236
176.5	175.317		51.443	175.498
143.184	114.308		8.03776	167.011
93.8683	124.672		42.1064	73.5231
29.1925	97.4355		72.8431	13.3963
55.7648	248.678		61.6228	16.1639
157.796	26.9265		61.2012	111.325
198.121	26.9846		179.782	9.59499
88.2627	67.8599		6.68453	112.066
165.145	35.0117		73.9651	116.167
22.6562	102.299		14.9603	32.1238
276.857	143.603		60.868	8.84018
237.241	145.637		65.4173	19.3328
157.969	98.418		70.2454	126.36
183.693	79.8133		8.54097	30.9882
122.882	97.7908		87.6402	415.924
56.7082	66.5132		130.053	221.746
206.81	42.4116		70.5378	253.938
206.974	14.9035		36.7751	136.941
235.726	41.3659		103.702	211.695
40.4643	13.0523		184.168	126.823
100.353	173.971		166.352	157.648
63.2254	87.241		62.5953	288.972
82.6571	240.984		149.549	252.666
22.6499	81.0778		75.7399	137.716
120.079	135.794		7.14014	72.0746
20.4711	81.5267		20.584	65.3085
152.784	55.3577		201.746	162.686
22.3527	129.622		79.4188	111.427
96.8955	113.648		210.804	106.368
102.256	42.8593		86.5317	29.9546
114.385	85.9284		6.68453	139.947
121.178	142.295		109.849	182.169
170.898	64.5709		6.12012	326.917
55.7648	50.6031		167.283	15.7423
107.352	118.299		363.297	87.0349
152.592	111.626		82.4925	163.149
155.105	55.259		81.2276	163.278
52.4202	153.425		22.7941	16.6399
125.521	94.2957		13.7703	203.256
50.3667	20.0387		119.73	65.2813
93.8164	130.82		9.52019	96.3987
160.413	186.916		8.24857	5.34491
47.1738	195.145		50.0286	105.137
135.447	179.782		18.612	108.68
60.025	243.393		90.4418	293.086
142.982	27.0516		79.2624	24.3445
191.039	76.9694		3.27767	337.287
163.564	23.4933		252.829	26.5409
93.4864	137.958		12.4102	17.456
18.367	215.3		135.833	230.212
156.47	141.325		7.88816	55.9583
264.243	130.624		177.028	93.6651
37.2006	60.1805		14.4843	11.5602
78.1416	142.731		5.57611	46.6285
136.1	42.8036		4.08008	138.315
163.944	197.476		100.241	60.4124
57.8513	71.1918		9.11218	145.598
108.242	99.1261		28.7578	178.517
75.4343	27.0605		163.312	154.792
91.0661	27.0858		57.9984	241.888
225.883	81.6114		301.586	161.823
116.524	199.904		10.5946	73.7883
18.1672	130.767		38.5364	209.9
89.3464	116.426		77.1952	109.013
38.8267	126.072		44.8809	209.662
114.881	99.8962		297.39	190.778
102.855	49.914		132.038	113.528
101.479	102.109		39.7604	95.0795
59.8846	74.6692		44.2009	153.248
93.1854	48.0147		119.118	86.3617
238.161	38.1123		35.4763	102.328
129.833	100.853		33.8375	178.381
217.509	127.462		225.962	54.2651
43.6799	219.291		5.31771	17.8504
187.959	19.3154		110.407	192.791
101.565	34.205		7.14014	66.0089
89.5588	154.624		66.3965	94.7803
99.1198	105.957		274.005	150.616
31.4155	26.7317		199.428	317.342
34.7993	13.9412		118.826	276.086
117.582	58.2964		50.3006	41.8752
100.923	170.572		215.891	110.543
22.6777	93.2411		101.023	57.9576
75.9021	247.022		68.0626	176.368
26.408	40.7412		58.2976	18.1632
119.835	128.8		180.578	23.2837
40.6122	105.092		55.5639	149.175
44.6372	66.6864		19.6252	9.05098
135.409	254.854		211.749	287.918
158.075	23.9308		9.29579	55.6047
83.7231	76.3763		266.225	5.67131
101.553	13.2065		186.453	10.4246
30.443	118.51		70.4018	191.424
39.2314	59.2789		10.8802	115.262
48.4749	34.3061		214.748	394.408
173.501	100.542		178.544	9.8602
164.513	85.3632		160.238	61.0652
84.5324	28.999		179.163	107.252
136.133	136.606		27.2005	24.3649
74.2659	106.598		99.5676	23.6509
161.762	83.9027		17.2927	120.09
42.4066	164.165		17.796	179.653
37.3207	91.0813		90.3058	27.5406
187.211	91.6554		105.402	165.808
65.3207	123.357		105.763	113.902
107.801	109.976		94.4199	96.6367
38.6522	53.5368		122.742	145.747
114.749	207.931		332.445	77.6916
161.091	183.385		39.4204	240.208
107.375	179.735		77.0387	147.08
55.9722	136.023		36.1631	216.516
16.9659	49.2261		69.1914	100.968
16.5904	100.893		47.431	13.7703
27.168	201.626		97.8336	12.3558
52.4695	172.848		113.623	333.751
107.505	34.5084		174.281	47.431
108.798	145.621		15.5791	62.0444
36.1397	43.47		34.0211	85.3485
127.541	100.259		65.2337	170.486
145.008	27.4259		17.8232	71.6938
74.037	25.0132		143.592	63.9213
74.3481	36.0385		134.133	119.431
164.765	269.309		69.9802	137.533
149.988	177.302		44.7449	32.5591
28.8245	52.8388		100.676	79.684
22.2136	23.0773		172.54	255.005
71.5472	152.95		16.1707	213.701
135.069	136.156		122.94	11.3154
163.717	115.185		149.793	8.64977
41.596	34.6475		10.7442	19.496
57.6464	59.791		64.1865	73.4415
38.9785	71.9227		95.2699	145.067
23.3934	47.0069		89.2314	80.2892
86.2534	56.2416		35.2383	96.8815
47.0018	43.4865		203.229	24.7049
97.247	53.9945		165.257	299.641
152.301	16.6017		95.7731	99.3704
88.9089	33.4399		108.333	6.94294
85.3948	101.503		87.5246	6.21532
74.3025	170.217		71.4422	76.6307
70.5229	125.111		188.962	3.07366
192.199	66.9975		8.25537	8.88098
163.873	43.5143		109.822	165.359
63.5416	128.784		47.9002	85.7633
32.4347	98.7581		18.1428	99.656
141.491	199.107		172.315	5.35851
149.424	42.7151		98.7992	205.289
17.3086	147.492		37.87	211.314
183.417	46.147		94.6103	10.4246
99.054	34.1835		111.298	15.0283
75.2699	29.6565		116.16	118.73
73.6867	88.9847		4.25009	3.56327
137.045	120.82		52.9391	192.009
91.7249	107.197		50.253	141.103
80.3722	158.19		1.21042	223.901
77.9355	48.5154		197.347	114.242
120.935	80.1066		363.127	272.685
40.4124	102.779		20.1284	44.0105
203.586	96.4504		5.27011	142.939
67.7625	153.299		217.264	84.6209
72.0871	76.5432		143.068	127.877
23.2353	122.059		58.182	50.0762
123.391	170.561		80.2416	167.447
166.274	84.5843		30.2062	166.522
147.391	26.9657		17.0003	59.542
114.451	81.3357		51.0214	9.32299
173.967	16.2388		44.0105	9.08498
96.5769	93.5104		4.8145	82.9821
129.032	37.7848		197.204	13.1447
77.2906	134.599		95.2019	72.2991
156.799	58.0321		57.9848	76.4471
118.593	114.095		12.6823	195.144
15.6546	58.8667		74.2915	267.653
160.699	60.6016		86.8853	97.48
67.1454	131.838		222.364	90.7002
73.3668	100.066		90.8498	87.0689
154.663	46.0686		143.755	2.41405
22.2098	144.334		24.0385	140.926
134.372	185.262		117.255	176.946
147.922	52.2242		77.3516	349.017
60.0642	17.5451		22.216	153.227
182.096	173.78		240.46	76.1615
94.235	60.3171		63.7513	207.132
128.095	35.6377		51.5382	40.7532
110.45	87.0741		21.7604	20.9104
67.2276	106.021		358.626	109.822
97.3254	8.04607		2.42765	220.664
145.482	32.0869		3.19606	209.9
19.2205	158.649		4.14128	126.938
99.8785	18.6098		202.392	149.861
17.7031	181.457		85.1717	111.182
136.323	76.4396		104.382	60.5688
82.0666	94.2641		113.766	81.5336
105.948	70.3067		216.244	198.659
58.5215	33.9419		129.08	82.0096
74.8134	143.113		39.1008	211.824
177.212	33.9331		72.7343	9.39099
68.3391	62.9725		0	106.082
60.7053	147.413		0.0680014	23.2293
55.4866	94.4689		20.9784	18.2448
28.4514	120.515		149.29	142.878
139.561	19.935		53.0887	138.981
65.628	93.2613		94.1139	89.1974
131.064	83.2945		7.02454	7.22855
139.65	37.872		139.355	7.96296
169.115	49.9936		127.435	7.20814
71.3815	21.7571		13.9471	157.763
26.0906	100.528		115.5	121.967
135.772	65.341		67.9062	56.5567
110.25	201.713		181.19	19.6252
60.2779	29.6224		40.0392	252.258
202.321	13.7831		308.121	222.364
76.6533	111.817		46.9821	229.96
47.4507	141.53		51.5586	79.276
217.034	15.5952		132.038	6.80014
95.0443	162.359		55.0811	18.1904
34.3656	222.22		9.8126	14.2803
129.755	25.6695		45.9213	334.444
21.546	64.3079		196.864	148.141
197.324	30.811		97.3372	314.982
216.342	209.537		27.6562	162.034
173.807	263.966		275.698	175.335
42.2826	88.895		120.111	5.68491
54.1804	87.7253		13.9675	85.3417
99.4346	36.2914		35.7415	18.8704
153.199	73.0696		294.636	184.658
69.3242	187.247		63.9009	92.0602
167.407	133.335		39.7808	15.8375
54.3271	30.7276		194.484	121.24
119.913	64.2333		88.7282	76.0187
103.194	189.44		122.661	154.846
25.2181	279.387		202.644	196.014
73.1708	275.807		266.314	27.4182
37.9011	98.2587		138.648	85.3417
41.792	66.1439		46.4109	163.543
146.832	136.604		235.536	79.4256
110.404	50.0745		43.1265	11.5602
104.961	90.8512		137.927	24.6165
138.856	51.2973		33.5587	57.1755
85.8766	154.818		28.3362	241.384
133.136	168.401		145.761	9.03738
175.609	88.4132		124.143	103.546
165.003	86.6454		52.8983	69.3342
148.748	170.05		166.685	76.5015
68.9777	147.722		143.313	114.358
68.5364	141.963		36.3807	70.0414
167.769	85.0597		199.441	8.88778
20.2853	98.1461		164.903	206.976
68.1469	95.0911		87.8578	127.516
34.1923	17.3996		6.80014	15.7287
126.467	98.8037		9.32299	5.27011
156.757	184.35		59.5352	31.7498
123.347	72.8673		425.743	154.764
13.596	112.234		71.4014	67.5322
78.9762	106.515		117.262	6.31733
73.3946	77.0086		120.362	18.9656
90.0457	192.36		8.48657	10.7374
52.6314	94.8205		41.9908	81.656
119.091	48.6052		155.601	4.16848
159.202	135.541		242.581	12.0634
19.8022	164.797		101.961	20.6248
111.741	299.096		131.433	78.8204
76.9529	75.6758		51.783	108.013
97.0978	101.887		107.245	168.868
144.303	143.901		103.45	285.307
136.263	104.904		7.04494	183.794
74.2633	88.7559		97.1468	124.837
51.4427	69.0144		101.662	130.692
44.7775	209.276		54.9111	78.8816
38.8811	88.9165		47.601	68.7154
66.2324	210.193		177.082	331.303
26.666	73.1341		52.8575	161.442
131.256	55.6397		99.0576	24.1405
140.397	129.938		79.0448	100.703
222.301	36.887		96.0179	25.1605
35.9335	44.2426		147.488	229.246
111.145	126.735		115.038	11.4922
85.1824	92.0588		211.967	110.257
32.6458	44.5322		36.7003	81.6016
14.6645	56.6955		154.662	117.581
44.3337	138.352		41.9024	215.646
240.51	122.91		70.9798	40.5288
99.2273	21.221		186.977	148.923
55.8534	210.531		122.831	145.326
177.199	118.854		8.84018	150.657
105.112	73.8372		193.029	111.665
120.381	52.3507		195.844	96.3171
28.1265	31.7809		80.9624	48.3898
129.739	62.7462		168.018	199.625
45.5109	127.519		73.3055	130.005
41.199	24.5429		84.3625	86.2461
100.025	50.5222		27.9962	154.785
67.2453	22.7106		219.712	14.3211
181.425	40.7627		21.4476	89.3946
10.8609	182.785		29.2406	29.3766
89.1479	37.7481		122.763	104.158
83.1604	105.586		83.0909	189.268
69.2066	127.108		21.3524	15.0351
114.312	206.842		121.206	133.718
54.7507	323.119		5.1681	98.0376
69.9767	111.1		143.231	179.231
23.731	20.7379		95.9363	17.9048
51.1418	99.0199		91.965	72.7615
10.4107	53.5519		4.9573	19.4348
79.8259	93.3574		46.9889	57.6448
10.441	99.7154		93.9779	90.027
50.612	30.7592		7.59575	16.3203
47.1181	189.576		115.698	157.926
121.232	17.9017		11.0978	96.0519
41.1686	121.843		17.0683	294.058
17.8296	27.3931		24.7185	139.138
86.8755	83.9217		10.9958	91.9786
99.833	151.199		39.4408	22.386
25.1637	6.9548		13.3555	326.461
38.5043	109.769		8.84018	6.16772
21.2374	128.963		109.877	186.48
193.185	105.154		34.8507	162.333
261.384	101.881		54.3331	5.24291
31.4053	113.539		29.9206	7.48015
25.5431	74.4378		155.329	56.1895
183.239	158.38		21.7128	49.1854
24.9108	139.927		70.3474	245.029
59.6481	107.338		35.5307	355.572
120.713	110.442		6.60973	76.7667
125.403	83.5082		34.0007	13.1243
123.336	127.968		48.6074	14.1851
38.3513	69.6542		55.9923	127.346
38.8786	146.952		51.817	7.07214
71.5522	129.254		100.322	37.2171
30.0435	13.7275		46.6149	114.161
83.7345	100.558		50.185	15.8103
82.446	114.312		14.9807	32.0014
226.094	129.404		40.1956	51.3614
89.7321	186.262		124.579	16.5651
56.3023	81.1587		5.30411	113.311
159.945	90.6387		57.8828	279.295
89.4046	29.0888		98.092	271.665
262.024	103.893		122.899	135.2
117.888	23.573		153.363	213.66
154.428	110.645		51.0826	9.9554
162.854	113.884		139.498	156.403
57.3746	118.398		51.545	73.4415
167.999	99.9455		64.8257	102.913
113.725	64.9148		19.8088	197.605
113.724	186.824		21.5904	235.611
64.9983	17.9118		98.0444	74.1895
52.9374	77.5776		183.828	135.867
105.87	158.528		164.903	244.513
31.5191	205.253		68.6474	95.3923
151.768	68.7804		102.974	406.811
18.1331	61.0669		161.843	159.184
218.792	39.3515		90.9926	11.057
59.1158	80.9033		127.387	86.6609
170.094	56.7929		143.979	49.0358
109.309	312.028		85.8517	69.239
127.397	136.963		90.0406	57.4612
22.029	262.228		51.0962	127.346
73.7967	57.1558		101.444	119.92
133.42	26.5066		63.9213	98.5612
26.6672	128.617		81.0576	95.2767
94.087	59.4003		232.313	258.099
95.2744	96.9372		93.1619	60.1336
131.075	89.6044		239.514	7.88816
128.86	41.1345		187.425	58.1888
137.715	55.3665		79.6228	16.4087
19.0157	20.3447		212.729	19.0812
143.395	98.657		17.3199	106.531
82.016	63.3759		223.622	203.752
145.419	46.6224		3.64487	21.094
92.3433	216.499		81.588	113.392
29.1469	39.2706		125.721	109.169
163.319	198.591		282.355	100.866
69.524	56.0494		48.5054	149.882
27.6927	158.425		62.9489	39.9916
73.7209	146.846		21.0192	216.924
59.0526	27.7813		94.7667	183.026
71.819	138.94		43.9085	15.6403
102.869	161.399		203.868	9.02378
110.298	113.535		65.4785	22.3316
133.46	142.342		94.9231	158.144
122.114	36.0954		96.3851	172.506
24.8198	122.636		78.358	97.0107
30.2471	85.1963		91.659	8.02416
64.9085	86.7971		29.1046	98.3776
35.2077	61.6954		110.781	46.7169
43.8152	128.2		263.111	161.959
50.5854	63.099		239.304	97.1876
36.9553	75.1118		46.0165	123.246
8.30403	87.4218		103.165	142.238
147.171	92.1751		176.668	175.546
126.577	132.134		48.451	56.7675
57.1861	27.0314		189.513	72.7343
75.7264	20.3586		58.7532	116.527
102.843	80.4341		104.457	62.5001
131.46	119.759		91.4618	20.72
122.101	17.0709		38.176	10.3702
78.2187	206.705		125.055	22.6173
51.1709	56.9004		11.0162	220.896
99.6155	99.0376		39.1416	350.404
70.3826	47.9299		118.458	6.42613
201.678	86.113		67.6954	113.732
49.4802	73.7512		213.313	18.0204
24.1079	207.484		21.4204	60.6912
64.1953	159.859		133.004	43.6161
21.3702	207.741		40.1208	155.927
161.815	68.6072		21.0124	52.3611
129.034	17.5552		138.798	31.6206
81.0715	75.9553		64.7509	20.0332
127.817	28.043		147.617	91.8562
66.9418	133.645		78.2016	73.2715
106.45	76.2246		116.439	6.97014
138.653	93.7001		348.704	153.343
188.538	50.7789		83.6417	51.001
71.8658	99.6623		59.8752	98.9828
68.0812	112.919		113.154	38.5568
32.9405	41.634		221.582	120.322
123.745	150.277		108.197	16.1503
142.773	69.6112		32.8787	167.651
126.533	30.8957		29.0706	125.463
104.36	121.743		43.0177	235.992
115.418	93.1627		4.9301	168.46
187.885	51.5174		48.5394	109.618
9.13987	113.854		16.6399	305.523
139.839	115.594		110.604	154.452
102.239	124.916		191.227	24.0521
229.235	125.475		5.98412	15.5995
22.1921	89.1795		100.207	195.558
130.186	116.036		147.019	20.6248
131.433	28.3566		87.8918	193.477
96.324	24.644		246.083	49.981
64.6682	52.5479		12.0702	126.326
126.021	94.1743		138.111	125.605
79.4428	14.7948		22.4405	5.58971
74.6781	38.2729		278.364	238.297
95.4742	93.7279		88.2318	84.4237
104.518	185.684		97.548	285.755
34.9106	20.1057		60.3444	6.68453
166.607	63.8438		59.3176	19.8904
173.064	74.1129		130.617	71.1158
39.1682	70.3838		81.826	103.396
61.7624	50.7574		11.7642	239.467
57.4808	85.0509		13.7703	16.3407
65.2714	124.697		6.34453	221.412
66.2603	26.1248		184.059	96.7523
75.9666	120.869		118.832	165.923
99.2892	64.9325		99.962	110.162
35.2621	75.7517		117.656	474.575
76.4712	30.261		206.228	130.841
108.611	48.7013		11.465	6.80014
29.2658	15.6432		69.5994	9.9282
28.626	82.4118		173.07	116.344
35.491	125.715		4.37929	112.331
76.1652	234.44		13.0903	131.018
28.5261	189.929		60.2356	10.2614
26.5142	28.4363		86.7425	36.7207
82.3853	70.9756		45.6357	78.3172
77.522	70.5912		8.02416	373.98
104.017	109.791		197.51	140.396
33.2566	213.5		193.6	127.883
204.534	53.8263		130.841	7.99696
31.6532	135.495		188.874	173.757
76.3321	31.8972		112.202	95.1271
161.494	14.2169		242.901	110.618
201.721	13.4822		173.111	195.844
40.8436	109.74		167.787	20.8832
56.1783	60.0338		52.0822	149.351
12.6362	113.468		67.6614	167.392
181.747	45.2479		22.216	94.3519
199.223	65.9151		130.773	304.796
104.184	70.1802		77.6372	17.6532
86.9957	22.1137		94.0323	167.644
17.7537	104.006		9.02378	244.383
45.4591	39.4527		384.31	125.327
61.5171	176.752		10.4042	90.6322
138.25	28.5147		62.6837	240.861
112.959	196.575		26.2213	6.12012
171.478	131.448		9.24819	169.568
46.8387	74.6692		94.4947	266.586
215.042	18.4618		6.42613	30.2606
113.066	102.663		240.65	169.568
142.972	45.258		22.0528	90.0814
12.4883	156.98		55.7611	47.9138
30.6176	49.135		62.6293	13.4779
84.9978	134.684		94.3723	61.4256
180.6	156.068		378.135	50.9534
76.0046	61.0442		54.5983	69.137
155.33	69.8591		100.812	10.3022
71.2879	143.112		126.347	91.2918
91.0231	40.6413		59.5896	216.924
189.992	62.1392		51.1982	9.52019
43.1918	186.966		32.7563	247.389
99.0035	103.529		146.795	17.592
110.494	22.2554		210.444	106.368
267.966	130.561		123.647	24.0113
140.558	30.5733		107.782	52.5379
37.5534	47.6467		10.3226	25.5005
37.0248	156.372		75.7059	139.58
172.289	72.6018		15.4703	9.8602
53.7353	65.5888		196.3	217.203
125.819	152.148		144.897	45.5609
69.5695	85.7463		314.846	166.739
90.7171	64.672		107.966	45.9009
139.349	60.1211		8.26217	70.5922
42.8656	86.1497		85.2329	163.808
126.844	73.3757		8.41857	100.186
102.65	150.025		98.228	131.161
142.266	177.801		172.043	215.524
90.6273	67.8384		38.9988	100.22
104.909	66.2603		49.6954	57.7332
192.135	208.294		93.7535	32.0558
94.1933	43.599		96.5619	57.672
73.468	90.1506		101.492	90.5166
66.3184	47.2458		83.5873	299.172
42.3901	131.042		155.669	132.868
20.1057	62.358		8.50017	212.232
112.636	94.9962		62.6565	206.962
115.07	146.06		9.18698	123.484
28.7676	89.6436		270.795	100.03
123.1	87.2992		88.7826	133.813
94.9596	57.2405		71.789	185.555
35.3051	158.917		159.994	257.916
43.9543	57.4504		393.912	111.468
61.4349	211.164		32.1306	137.295
142.432	24.5416		64.4177	18.8772
160.909	143.016		133.072	131.426
27.498	253.739		180.999	6.07932
54.0881	49.6497		51.681	89.1362
71.7912	98.2814		145.979	317.274
161.201	95.6259		114.038	6.80694
120.159	85.0066		165.753	104.967
237.03	83.8053		131.243	11.3358
157.132	24.7654		51.239	44.8265
165.111	21.2437		118.662	73.7815
157.811	19.2623		67.7022	10.8802
103.437	215.742		41.8208	29.1658
72.139	99.5902		170.983	236.985
32.3069	181.691		57.4408	61.2012
104.174	98.8138		23.1477	13.0087
88.4903	163.543		125.497	28.6762
103.124	91.9146		10.2002	216.727
28.7891	96.5731		8.50017	91.6114
131.762	130.086		186.113	163.02
24.0889	79.3062		51.341	328.549
20.1221	70.7986		154.683	9.43859
85.3328	70.5596		7.48015	12.9747
110.265	124.256		34.9731	54.1155
60.7913	173.057		105.178	73.4959
105.871	260.418		203.324	53.0411
52.7781	44.536		120.906	189.656
51.836	33.2882		73.4415	70.259
110.318	17.492		174.689	89.7822
79.5148	153.314		14.5047	133.691
150.743	24.185		82.6625	195.701
14.1549	20.8012		119.002	77.5692
180.048	54.4814		120.906	16.5583
79.4592	103.265		7.48015	66.5325
79.9334	85.2949		133.453	189.751
49.8495	93.8582		147.631	178.973
207.281	127.321		111.583	52.9323
144.803	31.0892		129.318	52.3135
44.1314	64.6202		84.3217	46.1049
65.0274	43.1615		52.3203	126.959
90.2859	135.392		128.135	63.6765
127.361	160.567		128.767	153.207
17.4477	72.4538		10.0438	6.12012
176.879	168.837		22.0324	192.743
90.9713	22.091		121.92	114.793
142.643	102.566		25.9765	63.5269
26.6811	259.572		181.564	211.212
50.5639	114.231		29.1998	32.7971
25.2484	142.629		125.299	200.352
186.887	148.991		110.985	94.6103
51.6109	170.934		33.5723	13.2943
146.204	67.6929		5.53531	91.523
141.435	164.54		55.8495	60.6776
161.469	144.966		9.8602	49.981
133.459	164.626		329.181	185.46
177.811	38.7736		87.5314	39.2708
90.6564	53.6784		73.9107	96.9767
152.95	15.3891		270.441	66.3353
46.8463	30.5		132.317	131.671
45.3959	55.6561		15.9463	41.6304
67.961	132.288		14.4231	84.4237
82.274	52.0472		36.3127	121.008
31.3067	116.726		113.392	52.7147
70.8909	156.009		20.142	4.42009
76.1133	173.702		76.5763	15.9939
130.337	39.483		84.6617	106.592
83.4209	136.883		120.22	225.683
79.1178	25.189		7.33055	331.493
39.2706	130.997		56.9511	5.68491
45.9902	97.4304		80.5816	59.3856
131.989	135.429		121.586	14.2803
205.761	72.4146		89.6802	68.6814
28.2997	134.368		62.6225	6.33093
156.723	98.1841		204.106	11.3902
40.7754	297.873		113.732	9.03738
203.147	56.999		89.1158	11.1862
114.154	26.3018		81.486	22.5969
220.688	38.9469		8.59537	231.014
119.974	166.713		47.0161	190.778
109.503	116.855		31.7294	85.6001
132.905	150.794		30.825	340.823
122.896	40.5035		22.0188	98.262
86.4836	66.9178		109.244	193.838
174.66	145.111		123.538	8.81298
146.192	13.6567		38.2508	11.6282
45.7322	79.2999		100.03	75.7399
59.9137	36.39		130.046	71.3742
51.2265	59.3687		87.0417	43.3305
123.037	46.8665		63.3637	77.0455
110.771	113.995		20.7404	56.7811
176.792	80.3178		93.2843	16.9187
48.3991	49.7091		29.159	10.0302
59.9061	267.886		127.142	93.0463
125.85	17.4717		78.7116	30.791
170.57	88.4056		110.801	27.8806
67.1454	247.253		30.7706	151.813
57.0926	113.022		133.765	157.614
16.3969	123.028		37.9108	5.48771
166.261	34.6842		108.394	63.1461
212.855	105.375		166.916	8.16016
134.346	167.449		108.789	226.472
31.4104	143.563		62.7041	145.768
86.6441	101.683		65.9273	111.985
28.7258	62.1013		10.8054	6.60973
85.6502	226.4		123.592	98.0648
91.2849	150.757		43.5481	101.914
29.1887	115.867		54.6459	326.665
115.763	278.155		7.28295	110.897
212.564	36.6126		111.638	117.132
156.324	84.6513		103.022	84.4441
122.26	148.946		9.52019	58.8756
117.536	179.054		152.874	167.283
41.792	23.3492		84.1789	192.723
97.9577	51.5136		92.5159	49.6206
50.6512	50.7068		45.7853	85.6953
144.66	57.6173		169.861	10.0506
96.6021	163.233		73.9855	64.5741
110.446	172.8		75.5359	12.2402
43.9733	62.7917		21.0124	19.7204
210.072	123.876		17.456	8.50017
161.731	117.86		181.128	358.143
169.055	188.349		255.005	179.571
60.2184	99.5877		174.566	96.3987
31.0525	21.7281		62.8061	19.054
40.4327	168.077		55.5639	63.6357
47.5771	28.0152		243.9	137.92
198.718	223.827		150.419	220.488
147.586	74.9854		59.8412	208.451
152.794	17.5451		68.0014	8.26897
50.8813	133.738		286.259	71.857
133.222	186.736		257.8	73.8699
243.639	92.0524		105.293	162.129
58.223	142.461		111.318	19.3124
85.2608	136.184		7.88816	122.736
99.6332	100.102		3.94408	133.575
96.5579	106.655		19.7204	40.4744
107.66	84.5931		57.8964	196.184
77.3462	153.327		73.5163	146.026
56.6184	39.593		215.857	167.576
96.7033	121.51		40.216	188.704
140.835	17.492		6.82734	23.0797
94.6953	124.554		9.09858	7.99016
35.4821	173.491		191.023	227.832
171.72	58.7782		26.5205	55.3259
87.0298	120.624		54.2311	98.3572
26.0906	219.122		134.983	197.707
25.7176	50.985		12.9679	10.9958
140.276	128.584		47.5194	4.8757
227.206	44.5057		28.2002	104.885
118.152	67.373		40.998	220.154
76.1816	101.115		183.495	7.09254
126.993	33.2351		103.688	2.10124
22.0973	147.826		51.9054	131.97
59.9061	59.8467		50.2666	7.65015
185.172	41.223		175.267	6.12012
177.853	40.2291		123.715	282.79
62.9725	10.7066		19.4008	80.4728
136.236	171.706		26.9285	292.066
114.868	56.3996		146.563	134.527
143.101	69.003		66.6413	53.7211
157.558	98.0437		287.374	68.9806
91.5972	31.4547		226.975	106.15
45.2062	51.5287		115.147	64.2749
76.4522	78.0417		52.5583	3.02606
181.891	147.386		158.239	30.9882
15.4826	55.2325		38.8492	331.717
81.2447	84.626		134.357	436.868
193.232	31.332		108.061	127.163
45.3756	15.7216		14.1103	21.3388
155.675	114.202		186.269	37.1899
125.376	203.236		10.8802	186.977
207.759	35.104		58.1412	65.9817
18.6363	76.7		79.5616	228.757
31.7607	108.644		41.0048	293.263
168.464	43.0717		136.424	9.61539
85.8096	130.295		17.3947	150.229
113.5	263.473		52.9799	126.333
177.705	68.3201		172.71	16.6603
141.928	242.76		24.0861	192.26
14.0993	175.653		212.083	6.66413
152.98	20.2347		222.011	74.6043
48.3599	190.608		250.741	3.40007
103.648	180.499		4.8757	16.6603
83.7788	195.764		70.4562	124.021
189.645	55.1705		157.763	71.9726
78.7764	104.756		5.78012	79.7316
192.171	175.621		23.9773	172.649
107.014	32.8064		112.882	122.022
106.535	64.4115		5.44011	80.1464
155.155	134.153		336.607	67.5662
93.0919	96.6363		188.364	284.457
212.469	48.0931		96.8067	3.18926
83.5689	72.3463		93.7467	5.95012
126.434	225.798		52.5311	124.279
60.4663	25.0651		56.4139	278.248
36.1864	97.0321		39.1552	115.14
117.879	110.489		27.0645	127.713
104.246	164.639		17.8436	12.7027
115.895	24.0927		4.29089	126.823
138.59	17.7031		201.828	204.473
70.8896	177.189		80.602	333.057
71.7356	149.646		120.458	21.8352
117.985	46.5137		3.69927	268.605
66.9848	55.4171		5.27011	164.291
72.4462	134.431		77.0931	337.498
128.688	160.719		86.5317	108.829
117.789	203.038		114.467	166.685
106.505	60.6016		86.3617	159.864
199.824	123.885		57.9508	19.598
107.442	107.264		60.426	28.9822
185.106	12.2227		13.4303	58.1004
26.3814	119.117		42.1608	85.4573
124.266	102.807		107.293	163.842
113.999	28.5804		61.2964	16.5311
118.333	32.814		339.184	16.1503
125.262	64.2345		132.725	10.2818
83.4323	46.7362		50.4366	185.215
75.4065	137.958		189.935	182.998
208.043	74.1988		113.338	231.701
85.0863	74.5415		232.395	11.0162
202.954	46.0458		229.335	18.2856
152.784	132.87		105.035	68.6814
61.5816	227.601		86.5385	8.56817
103.205	133.141		6.41933	88.3678
66.8293	93.628		217.802	14.9603
129.68	127.81		188.364	53.2451
71.7773	125.545		76.4607	50.9874
85.8273	55.039		165.502	248.246
26.8582	139.042		13.2195	63.6561
70.9389	118.785		127.02	67.1377
154.666	61.1074		8.54777	139.702
106.472	22.8029		25.5753	200.903
87.3017	12.9789		151.779	101.03
60.1135	172.732		40.25	9.52019
169.81	154.292		110.502	83.3901
181.357	65.0792		95.8275	114.807
104.297	104.082		33.2799	78.5008
77.8229	22.0505		65.3561	58.8892
81.7897	117.283		119.234	63.9213
36.9654	34.1885		7.84056	73.5979
118.295	21.527		77.4808	131.243
51.3391	40.7071		245.811	75.6311
117.467	52.2811		10.2002	336.831
80.6921	98.031		179.401	208.88
48.4307	74.2899		35.9523	107.823
30.6011	23.4073		12.0702	142.055
123.097	29.2279		170.779	127.679
107.909	54.0565		112.046	173.233
192.332	129.865		108.863	219.427
119.138	65.805		31.2806	181.196
132.426	216.177		79.6432	27.5406
116.622	74.0686		82.7101	7.48015
173.444	37.958		43.8745	63.2821
168.717	68.8045		168.841	252.387
60.6749	36.079		82.7917	245.145
123.747	123.584		70.8914	31.6206
94.7206	82.905		64.2205	62.6565
133.005	42.4559		73.4619	107.775
70.882	141.005		137.172	173.063
119.806	162.738		85.1785	49.0154
96.1343	242.389		116.84	38.9308
205.752	130.3		102.376	290.876
69.0194	57.893		138.702	134.466
64.6923	24.7692		268.354	89.0002
17.9219	99.3626		17.0003	178.98
64.6556	42.3585		10.2886	52.4631
98.4926	144.503		166.433	17.3403
140.256	17.7284		62.6905	357.177
97.7731	45.0544		77.9772	272.209
43.207	153.385		67.3214	169.106
54.8291	156.432		114.684	29.805
23.8992	221.802		36.5711	108.952
69.0649	92.1827		7.70455	135.323
25.7644	165.887		7.64335	4.48809
12.7576	135.998		171.826	165.039
13.5808	194.373		164.441	2.21004
81.055	237.255		56.2847	147.019
99.9278	51.9157		92.4819	74.5771
138.211	29.8639		7.76576	8.16016
174.407	47.9755		187.861	54.4011
76.8189	30.854		109.89	117.914
39.4843	31.4142		269.795	20.5432
160.864	124.301		125.605	117.914
105.035	31.7543		94.5219	15.8647
112.448	138.039		200.774	66.4169
138.211	55.6207		57.8012	121.804
112.081	189.279		194.382	113.025
121.039	174.004		71.075	46.0437
117.764	150.571		161.354	117.336
57.0622	106.491		164.264	62.0444
132.856	102.745		54.7479	144.163
187.501	54.8266		56.7675	9.10538
74.8311	100.485		21.2776	65.4649
107.096	234.883		54.2243	29.4106
103.4	110.485		118.472	10.3158
59.6077	118.195		22.4405	34.1503
90.7917	41.7604		144.727	117.085
20.7923	15.4991		61.2012	10.4586
171.973	73.1999		31.6206	108.578
39.655	63.0522		99.3976	195.164
67.8283	204.833		208.594	277.323
169.107	120.444		10.9958	76.1615
108.405	151.809		85.8109	103.396
104.311	186.8		90.7886	92.5295
188.209	83.8369		63.7853	14.3075
55.474	194.734		115.745	87.4294
186.705	91.9096		138.838	105.967
124.863	110.748		186.507	150.453
165.271	30.5037		9.40459	209.485
74.5301	117.783		190.832	113.991
112.811	113.253		77.1816	73.6659
144.375	69.6744		159.626	110.931
160.361	113.903		73.1015	9.9826
26.7229	12.6856		223.894	131.861
158.136	200.691		39.5088	209.737
71.0022	119.893		109.605	94.1819
102.243	199.027		48.6958	106.606
48.1335	100.001		292.161	105.457
94.1831	28.1126		65.8253	181.02
24.0889	14.0778		34.2727	146.373
49.6636	181.836		130.012	129.4
90.0988	16.4639		174.015	109.258
64.2434	28.9674		170.568	138.396
94.8799	81.0727		162.693	59.5352
209.529	83.8787		139.484	11.1522
39.7637	144.288		148.95	101.472
82.9075	68.4099		18.3876	50.321
22.2174	44.1061		33.7355	8.60897
34.5704	115.552		104.593	161.333
155.985	19.8819		264.015	15.2323
110.32	67.9459		6.35813	136.798
101.712	101.775		133.963	121.076
61.5297	32.7672		110.162	228.315
78.1858	22.0657		117.323	73.2715
56.9876	81.2257		244.451	276.494
49.9835	95.6386		158.79	7.62975
189.538	192.687		158.878	134.833
147.982	139.405		13.1651	135.792
56.3377	37.8796		42.7797	189.724
77.6408	177.742		187.153	165.243
208.858	175.387		214.286	93.8079
64.9603	68.1128		144.503	52.6535
137.041	91.7477		50.5182	118.363
108.112	63.6731		158.443	167.508
65.0059	61.0619		3.10086	12.9203
22.4134	51.3643		69.1914	64.9685
36.5127	39.9901		7.59575	7.88816
146.815	159.897		211.756	169.099
50.1555	64.0512		26.9693	102.682
[truncated: 19,072 more rows]

## Sheet: Fig 5
Fig. 5. Co-expression of S12 has a small but significant effect on total α7nAChR expression.
Fig. 5b
control	+S12
131.167	157.008
146.465	53.4996
245.877	154.016
11.2199	315.683
30.9368	60.0623
29.0739	10.3598
48.1745	59.6919
25.0668	115.731
65.2182	80.0356
35.4853	96.8833
17.3642	205.264
92.2529	272.385
7.35352	192.413
38.6162	182.447
6.01959	90.9546
177.758	52.4488
6.32235	19.3232
3.05254	181.234
88.6661	202.983
104.452	113.535
108.162	110.419
104.483	12.5378
199.822	181.3
334.084	274.399
174.255	149.243
3.29475	5.64025
44.2119	17.8878
75.9679	45.0134
205.204	321.143
150.089	90.8531
181.947	9.03829
109.197	6.32235
25.4141	101.366
162.289	74.3722
113.339	145.464
120.258	149.849
54.8175	195.827
81.7756	346.769
156.862	64.9599
140.267	15.9394
92.5574	131.897
9.58148	62.2066
26.2582	33.3713
152.556	129.742
32.52	5.64025
146.274	75.6011
96.7943	25.4907
4.06055	9.75601
124.518	163.847
331.478	28.4061
239.644	7.25735
109.528	52.7462
42.5646	10.5592
138.048	18.1211
193.688	228.037
33.049	83.8825
131.523	44.2386
327.594	55.8326
131.256	63.4907
134.862	141.585
139.27	186.228
310.329	6.9902
201.959	61.3535
18.3437	186.543
227.822	110.597
44.504	31.3802
100.958	32.0766
51.4443	204.63
193.5	25.1469
163.758	134.675
193.054	19.813
40.9101	11.2645
200.661	92.9955
10.1745	169.647
156.118	70.8816
102.456	55.7435
136.725	58.7195
79.4746	10.5788
50.2743	79.1451
145.04	205.362
123.394	9.32858
44.8798	84.0606
120.214	60.9279
11.1131	10.3882
9.67587	29.163
98.5931	140.178
34.0606	89.715
49.1541	162.021
191.398	31.1665
192.947	7.61354
7.93589	99.2876
233.482	101.736
8.19234	41.496
5.96616	157.238
6.32235	220.08
94.4613	42.8495
197.685	10.7747
6.74265	123.598
174.385	84.8085
148.655	82.9706
56.1585	281.884
5.99644	126.764
130.085	9.0472
112.753	98.634
127.605	231.38
71.9501	20.3028
85.8166	226.447
236.776	11.1309
89.537	180.032
7.30187	122.381
126.402	119.272
107.549	180.142
132.894	77.0757
76.5806	22.9029
4.87979	76.9118
96.1407	123.888
139.982	17.667
15.6972	33.3713
142.773	6.76759
80.9617	14.0481
90.9813	26.3811
22.2974	168.636
7.60641	34.9065
79.4087	18.0588
73.4639	55.902
206.233	9.49777
46.3045	61.74
226.313	90.8281
37.7257	24.6661
59.3571	53.3838
209.528	7.88958
71.0597	109.706
271.193	27.0401
6.74265	86.9101
4.85307	48.2636
29.0294	9.70614
47.4087	35.6189
192.217	219.19
60.089	35.3393
47.0935	7.70258
99.2876	202.182
62.0214	136.657
28.1977	276.011
93.4105	57.8415
24.3687	379.831
53.7257	65.4728
53.1167	48.6785
154.764	83.6153
213.847	13.0899
98.3081	137.044
12.3598	90.187
8.01425	161.264
77.9858	90.9403
91.0846	306.256
154.527	15.4497
161.199	190.561
46.6839	97.0971
232.378	147.863
40.561	148.709
34.6394	265.035
9.38023	212.395
202.869	9.48353
26.2814	9.57257
70.3473	104.6
20.8816	87.3019
6.8691	87.7489
8.59305	39.5672
39.4479	29.6527
31.9679	85.984
321.478	20.5111
9.97329	300.248
25.8237	148.554
10.8192	21.772
146.691	5.27159
62.1247	157.703
183.927	58.9938
2.88513	376.278
53.3393	139.768
27.8718	27.902
43.2769	73.2502
13.2805	19.8878
95.4141	18.2102
9.79519	80.2315
5.9163	60.0178
45.5156	8.07302
23.7578	83.8237
7.07925	160.196
104.285	124.614
5.74354	104.764
6.39359	274.354
199.031	60.6589
201.558	43.4942
62.358	11.9323
144.399	9.89671
211.777	50.187
41.1398	171.861
18.4328	6.94568
84.4167	37.8896
20.9955	10.2582
83.927	89.8308
43.5744	17.4087
72.057	235.197
61.1754	71.5939
168.447	37.3998
107.346	19.6153
80.3793	154.497
5.64025	46.9813
74.3544	276.737
48.1745	142.654
6.73197	319.184
180.766	15.9216
44.0659	69.2128
183.473	117.792
96.5806	131.59
144.613	7.80053
45.8593	42.5432
220.873	96.9902
71.3268	84.7284
207.159	201.202
143.841	233.728
60.8691	166.652
7.69368	270.258
35.4853	59.0757
46.1781	55.3571
279.291	47.3428
98.1086	62.0125
35.4408	45.553
43.0775	27.1149
164.994	55.0312
22.3508	240.338
8.16741	10.5521
25.7792	18.1656
20.4452	59.528
38.9136	39.8718
231.492	18.6554
102.524	9.30543
15.2093	78.2725
13.0899	68.3224
116.296	35.4052
235.738	302.012
65.049	18.3615
100.801	163.936
73.8201	210.864
341.728	323.444
39.6794	48.4417
78.041	27.4853
197.736	48.4595
102.88	10.2404
39.8931	33.3802
168.757	6.63402
81.9537	182.036
70.3081	12.1104
41.496	87.5637
5.52093	24.3099
48.3313	89.9626
74.748	26.8923
132.402	265.895
101.455	48.2636
147.996	84.5592
8.5236	57.1683
21.772	144.915
13.5583	12.1549
113.802	241.699
160.552	41.6028
94.7462	81.7453
84.976	9.97329
12.6447	5.07569
140.196	64.2707
2.84951	276.892
49.3571	5.78807
16.8798	57.2449
80.8299	7.17542
144.93	106.144
109.599	94.8531
117.097	11.0864
32.2654	278.825
212.518	16.4737
17.5726	9.51024
101.736	8.90472
123.508	114.436
236.866	61.1754
59.195	57.829
248.315	93.4105
52.4185	74.6732
35.512	116.142
148.032	80.463
319.733	61.6207
218.611	112.395
144.078	258.86
46.1941	208.625
146.349	223.642
172.182	45.5565
219.175	6.8691
181.247	109.671
317.453	74.39
125.378	288.921
254.26	91.4515
7.96972	172.356
47.9074	10.0623
32.9671	9.11843
163.179	216.919
170.125	219.59
113.197	5.48531
142.476	90.1158
90.1158	79.4657
71.8718	138.232
251.143	204.853
13.9804	61.7631
384.078	141.852
26.2796	101.656
26.2867	5.90205
6.14426	69.7827
68.7801	22.2315
244.814	33.0597
234.15	30.1175
30.098	130.78
14.2173	152.182
6.81923	65.7934
81.4408	43.7596
135.574	28.6732
296.839	36.1015
24.3989	59.35
10.8192	55.8771
311.63	53.8736
93.6776	10.4363
140.972	475.245
8.94034	146.335
171.446	125.48
5.34283	36.2867
133.882	272.841
4.7195	156.486
261.672	31.1665
277.451	117.594
256.89	67.2752
6.84417	82.8531
68.3437	11.2645
98.6946	94.8228
46.8388	9.02404
245.637	235.197
64.5289	131.077
49.7471	17.2395
54.4666	143.434
47.9751	236.937
89.8362	31.74
103.161	26.7444
184.091	96.3188
5.83259	78.5752
64.7961	42.821
113.345	98.8175
274.028	98.0944
105.343	109.795
17.423	69.4176
110.739	119.038
112.867	99.5548
32.4488	25.943
75.1915	13.6937
52.9831	21.984
147.177	46.9403
72.3776	11.6011
8.74978	254.734
56.3134	83.3678
235.466	112.52
184.817	81.5672
43.3357	30.4987
12.8228	36.9546
237.792	36.5343
207.017	473.058
141.532	56.4915
5.73464	305.254
177.061	108.851
10.3882	7.59929
10.8246	121.943
315.548	242.869
209.973	217.703
185.263	12.244
28.0196	66.0214
5.23598	54.764
72.3241	155.418
173.82	9.17186
180.142	107.352
20.5699	283.806
61.7097	56.6037
34.8851	260.335
121.193	106.559
32.146	240.695
35.423	6.14426
181.174	38.4239
27.5833	6.50045
154.609	60.5076
238.931	76.4025
15.4693	13.0899
7.87177	16.6394
8.22796	24.5467
58.2369	128.851
133.184	214.337
334.529	211.968
202.538	85.537
37.5334	86.4203
85.4853	108.34
6.83882	9.94835
115.013	51.024
577.382	179.906
77.9608	136.349
40.862	81.528
7.74711	13.0009
145.592	107.154
203.785	116.652
204.208	189.195
28.2582	81.0151
22.9742	141.882
127.405	16.5272
33.2021	70.4541
10.3295	161.768
14.0695	130.321
137.022	127.115
217.809	149.154
229.186	13.5708
118.7	158.76
5.34283	347.665
118.121	19.5904
30.5432	152.876
5.65984	55.8771
175.975	106.963
45.9127	42.0303
83.1345	216.867
53.6776	39.8931
165.583	3.98931
82.8905	121.662
64.1656	7.14871
34.1941	66.1175
97.0365	89.293
63.6687	150.014
105.913	66.6073
20.0801	12.3473
13.6616	8.50401
137.378	32.057
19.7329	41.1006
64.7605	65.3215
21.1345	281.434
51.398	58.415
11.6349	129.786
23.7881	78.5574
77.1149	181.102
19.813	193.633
72.9599	61.5761
149.46	11.8664
101.113	151.419
44.4524	7.88068
69.4924	105.532
40.8068	165.984
5.9537	96.7729
132.349	92.2974
86.447	57.6313
13.0009	18.3134
232.502	12.9118
132.363	103.829
188.907	220.451
95.8148	123.496
94.8655	41.3411
222.066	13.2146
124.208	5.69902
20.6287	43.4996
77.1915	64.6233
129.341	16.0641
3.2057	145.622
10.5966	57.0614
17.9288	253.042
125.77	59.1861
138.458	420.57
136.705	21.1416
143.491	16.4078
195.687	144.155
3.29475	53.1915
106.679	14.8709
47.5868	42.4541
44.472	66.5004
281.104	7.17542
10.0801	32.9475
102.516	241.318
8.87444	284.18
151.439	97.0401
50.7872	17.9519
13.7311	48.3224
7.58148	108.21
66.805	272.864
148.486	31.8005
140.516	36.545
305.343	100.623
5.94835	341.615
95.4283	167.028
77.1451	83.2591
5.06322	131.412
84.5948	16.1621
4.38112	19.724
148.431	270.846
97.3998	67.9056
107.907	7.94835
4.63045	242.534
14.8264	74.9955
29.7863	58.1033
109.662	63.9662
5.93589	57.2876
21.1149	86.4541
29.9199	7.70258
5.46928	10.6857
93.2556	86.935
125.053	123.865
282.303	46.5218
70.2814	61.2645
30.8994	24.488
73.6242	21.7988
26.8566	103.01
251.959	7.88068
104.185	59.6616
149.006	114.782
186.755	3.73998
102.107	135.275
196.28	113.881
114.586	9.03829
155.674	13.7578
194.23	217.077
150.935	151.665
31.3197	82.675
103.04	19.5013
40.9261	119.323
18.2547	8.54853
18.5218	135.307
5.0935	163.159
89.9377	113.498
61.7988	492.126
38.7801	2.49332
87.049	16.8299
3.99466	127.248
6.45058	11.0419
48.2386	16.7854
253.998	184.996
203.704	117.649
44.3455	5.6545
40.2493	28.114
186.322	65.5975
119.145	32.9475
71.398	107.193
264.134	155.922
99.6812	10.8442
35.5744	39.2057
39.537	192.217
43.7222	63.8914
44.8798	45.8593
149.012	7.065
158.816	45.7115
63.6563	112.479
48.65	52.5022
74.8388	157.133
69.724	6.36687
145.218	321.638
38.6465	67.8985
55.2983	10.8638
58.9297	48.65
88.3348	97.6402
68.5913	16.2778
124.208	74.8353
31.3749	17.7916
179.638	118.299
247.142	226.515
119.546	66.6518
108.237	27.8272
213.678	128.014
15.4942	24.6661
150.534	47.9074
149.261	70.9172
55.1558	30.6625
23.9412	3.82903
198.13	42.2084
55.3215	27.7827
169.209	33.6064
179.608	14.3811
123.183	190.917
37.5779	54.5859
35.4764	125.601
10.5076	362.386
200.059	88.5574
119.827	10.5076
108.424	38.805
78.1122	69.9608
52.8744	110.953
13.5352	118.28
5.43188	18.3437
14.2297	249.065
194.657	8.8691
66.5414	81.6741
125.836	105.736
105.284	9.439
203.704	17.5316
182.399	101.407
65.1238	43.7222
49.5334	38.4488
155.12	7.41407
165.45	28.3615
305.476	277.507
122.6	55.4764
109.92	6.53785
188.167	18.7302
200.949	148.226
27.0454	54.6305
217.601	61.9056
160.589	38.0677
12.9243	443.188
13.9359	11.0953
87.6224	125.656
9.52805	109.765
88.2102	106.613
334.919	7.83615
6.45058	156.486
7.33749	10.374
53.4728	79.5548
273.197	109.279
10.4559	223.687
31.1665	28.8513
142.743	15.6278
134.105	108.593
38.415	7.2431
17.1647	7.56901
12.3776	111.443
230.862	16.919
127.902	27.9092
23.8059	12.3882
7.73464	7.12378
153.339	156.723
120.874	60.9528
34.9065	51.7364
87.6224	26.8477
76.8655	276.739
100.303	220.557
35.6189	19.8201
36.301	34.9065
95.3393	52.3384
5.4764	30.6768
91.6598	243.533
7.25735	44.1282
5.92164	53.5619
211.932	228.673
112.609	4.78362
188.625	181.063
146.02	68.7088
147.996	80.8994
130.702	108.518
79.0935	92.7872
19.9662	69.4212
7.74711	59.0917
122.376	71.5227
259.865	20.8549
4.12645	76.3313
177.941	36.7231
129.475	57.268
95.8148	131.22
164.084	227.129
9.6171	14.8531
54.675	47.9252
82.9724	26.358
252.306	23.1879
186.388	93.9003
50.3117	344.205
48.041	10.5788
86.3989	19.7934
202.784	94.4435
8.72663	130.24
32.3687	447.966
14.9403	8.04452
115.939	14.2778
141.653	12.1995
115.316	19.667
43.6776	7.61888
114.292	136.087
58.0071	59.0027
152.235	11.7542
112.11	59.6171
67.5494	38.5948
158.356	141.407
33.8682	20.5574
132.502	268.456
257.9	41.4069
101.216	186.776
148.842	25.6634
189.813	89.2253
77.0793	188.468
336.267	105.476
47.0525	10.7159
22.0071	140.338
35.0258	42.8495
56.7533	40.5841
73.6598	11.813
164.896	121.847
62.9866	13.8914
123.546	103.473
15.5138	7.17542
116.931	21.4604
282.956	223.562
55.8433	273.909
83.8825	205.663
14.2476	208.05
12.333	91.7186
115.049	54.5681
59.2698	11.813
145.911	11.398
164.915	473.66
298.052	6.30098
13.5654	241.437
6.15672	20.3918
131.357	8.47195
68.5859	5.75779
6.9813	83.8611
48.1247	13.4461
7.42832	21.163
9.28584	97.2146
80.9546	127.85
38.9813	9.17186
87.7809	47.9305
10.9225	10.9884
77.7916	83.6153
12.9118	50.2671
7.40873	98.7409
286.139	43.9893
10.431	103.874
47.3927	169.035
25.2698	32.9475
268.134	59.008
75.2004	61.3535
5.41407	198.085
60.4096	79.2164
87.8896	46.4114
128.798	146.898
124.349	69.6652
99.0597	201.781
21.9501	66.5183
139.25	37.0632
205.209	80.098
49.9733	69.7934
33.8629	69.8575
14.6554	255.051
26.2511	70.0801
7.1683	81.6937
197.4	53.8557
20.0588	90.2725
241.742	71.8611
44.39	196.26
114.052	71.683
182.686	237.044
59.3054	18.5218
29.3553	99.5102
185.788	23.7756
120.392	15.3161
251.726	136.99
70.6269	175.013
15.2164	32.146
12.8816	6.55387
93.9003	104.72
7.39092	181.003
7.2431	6.67854
16.5628	46.7729
62.2262	265.45
16.8744	5.27159
15.2449	62.3847
186.536	101.692
99.5548	4.27427
53.0721	127.316
19.2146	82.4132
61.0561	8.26002
59.5619	48.5432
28.4061	23.8059
108.923	6.30454
136.776	96.4559
31.1665	46.0819
196.509	196.848
4.87622	6.14426
355.02	18.0944
26.0267	139.804
24.6661	56.5984
31.2253	363.793
283.729	30.0196
40.4524	54.2297
62.0552	106.278
7.62244	21.683
87.8451	167.498
90.472	121.079
123.093	7.91451
214.871	196.305
99.3767	64.4702
4.31879	13.1273
204.809	148.219
49.5815	94.8246
99.1273	55.5833
41.496	129.551
223.175	187.89
10.2939	6.35797
20.7925	16.8299
11.8736	23.7863
5.20926	212.306
14.5147	102.084
110.577	35.8682
13.5708	73.1968
6.4114	43.9448
103.193	151.202
14.3063	23.9003
133.728	48.5752
99.7329	113.553
13.3571	179.676
161.336	5.97685
117.988	170.988
67.2983	60.374
233.991	15.3161
11.7988	91.1843
32.3776	28.919
39.2395	9.82012
189.818	41.585
233.437	58.0944
24.6839	225.218
9.31968	115.093
50.6305	231.286
10.4061	22.9742
111.02	20.8816
10.7302	11.4871
9.64203	21.772
58.7711	19.8041
42.52	174.215
142.534	4.59484
201.87	241.726
33.6296	32.6803
111.576	116.224
115.494	16.6963
129.809	79.9644
56.0997	70.3829
45.3606	192.093
99.3232	132.467
242.333	253.117
164.137	26.1033
76.2689	56.9136
32.1692	139.76
213.749	92.2137
23.9715	5.87711
3.91808	68.3882
9.11843	10.6198
126.67	100.03
58.8228	219.181
75.3695	35.8326
35.2039	116.207
137.489	160.219
175.672	19.8878
6.09973	6.09973
16.4737	36.5272
48.5307	178.807
39.6901	79.4657
115.257	34.8709
6.82636	106.264
9.83972	124.025
24.2654	97.2752
15.049	149.355
17.0614	65.1523
236.846	135.28
23.7222	21.3713
67.9875	39.7346
169.444	361.576
62.0659	8.8691
104.613	48.5752
97.1505	235.777
87.2306	141.496
60.8085	10.4862
87.2894	26.9225
151.537	160.356
28.2778	243.01
13.7578	10.6554
8.04452	81.6937
323.202	81.6118
16.634	17.3428
125.624	37.9929
4.0374	80.8549
42.4221	53.7079
126.002	16.6696
4.45236	50.65
153.719	132.947
218.914	15.6278
95.3517	14.8353
55.1576	235.856
96.1532	27.8183
3.13446	10.4185
79.9644	32.6358
110.561	98.0232
17.2306	25.9127
39.5156	16.8299
8.63758	141.3
34.1158	11.3678
5.52093	13.8557
86.6803	44.8085
213.231	54.4969
11.2645	207.658
279.708	202.867
28.8691	27.0401
129.772	53.7133
144.256	35.5476
69.9911	106.956
123.309	71.4408
239.893	8.90472
175.804	365.963
100.565	391.647
245.037	196.215
18.0321	142.191
39.0472	37.1451
23.081	61.7631
136.65	126.167
197.863	23.6866
68.2867	8.47195
8.90472	45.2947
13.3571	10.6411
47.7044	142.03
60.5824	243.473
230.988	71.2075
42.285	76.0107
170.837	200.712
119.012	106.481
92.7159	21.0597
187.427	79.3535
108.739	61.1095
117.186	38.8691
93.3571	14.5859
77.1932	49.2876
87.1897	67.9964
20.6839	165.093
104.476	148.728
43.7346	94.1229
80.9439	118.636
64.5895	264.043
221.804	61.8166
16.8744	67.4087
38.6714	45.7257
126.839	202.992
24.3989	146.892
211.897	40.8549
4.0374	163.224
26.4915	294.191
177.719	51.4693
409.439	88.1567
273.612	200.28
53.3179	75.1113
81.4141	170.561
4.3455	82.6874
34.3918	115.69
7.30187	6.2333
78.3972	12.6002
53.3838	114.203
133.793	48.691
64.3936	42.285
25.7792	10.3473
23.366	164.061
240.027	87.0294
26.6696	95.7257
22.4096	66.7658
117.443	31.772
39.7827	23.8344
134.622	102.778
45.8593	67.2752
248.085	17.6759
71.1861	169.605
53.9929	184.379
64.8264	77.0561
40.561	63.7934
90.0641	32.7694
99.2752	220.036
17.0971	146.194
8.41496	135.85
101.692	147.248
69.9466	59.8183
76.2244	6.08014
163.669	22.4203
198.183	96.4203
88.4417	20.2137
139.409	45.4533
157.548	33.1968
153.37	141.972
267.32	82.2796
231.879	8.8602
318.255	20.6144
29.6349	140.516
96.26	7.69368
179.4	21.3268
22.2173	44.5236
148.67	95.9929
142.629	37.1915
6.67854	14.634
71.6527	57.5245
10.285	167.231
48.9101	69.1006
153.576	148.442
150.21	80.4684
136.999	6.85663
230.525	119.658
175.922	21.2823
157.15	77.3642
198.896	68.5663
138.431	268.255
111.029	46.8388
197.008	62.0659
12.1104	46.3829
132.146	40.1069
153.339	75.1558
82.5592	80.5752
184.379	32.5521
182.992	170.041
23.211	156.1
24.1852	89.4034
150.454	113.961
29.5868	298.776
106.303	147.907
96.0819	45.4141
103.562	108.905
15.8753	157.69
15.4052	11.6527
195.298	78.7177
91.4693	89.9377
5.67943	158.452
266.34	135.886
8.58415	54.8085
15.4942	41.911
241.852	178.914
23.8646	13.4461
63.9359	137.311
9.03117	14.0695
16.13	182.413
59.2752	127.847
24.7302	17.1505
160.864	35.3072
33.6848	45.3785
21.5245	87.2217
42.1086	89.2057
28.4061	91.4069
10.3598	121.861
122.841	157.703
149.653	192.935
162.458	6.4114
35.797	35.5744
258.148	77.496
13.9359	113.019
19.8575	164.433
16.6518	7.12378
34.8851	5.23241
42.0303	98.0766
9.97329	156.545
146.037	42.0303
88.098	58.5485
152.182	34.4239
65.9127	14.0249
29.163	176.536
9.20214	92.9439
65.2021	88.057
10.7302	141.514
103.25	237.776
144.862	142.119
77.1541	20.3028
4.70169	87.236
168.459	201.291
82.7427	29.0739
34.1496	84.5948
4.14782	83.7809
66.6429	61.5316
63.4016	42.3152
3.25022	123.843
173.84	102.511
3.63313	9.89492
79.6331	55.7435
6.63402	111.772
50.9546	10.3295
3.2057	120.37
14.6928	157.238
61.9056	177.687
26.7142	26.358
105.476	29.8896
188.246	9.83081
171.939	12.3188
27.3072	75.1167
155.672	10.8638
26.8157	92.894
59.1273	226.871
148.116	73.8023
138.451	69.8433
96.7569	37.8148
24.3206	11.398
204.898	119.58
161.621	161.264
254.185	31.1077
150.312	94.8353
83.772	54.8833
171.015	7.71683
111.843	177.056
9.58682	4.45236
52.0338	216.538
83.3482	70.8228
250.294	125.76
128.228	4.58593
162.392	173.865
131.858	128.354
57.049	57.4354
351.38	135.776
41.3179	9.34996
41.081	233.446
46.0677	16.4915
63.7756	28.2725
46.1799	11.0419
119.715	46.0819
42.8762	28.8513
137.168	181.923
118.768	94.4256
209.897	108.935
46.4435	21.9056
26.5557	5.09884
8.13357	136.972
11.8967	344.346
18.878	38.4239
14.6394	44.5824
45.439	55.7881
50.602	221.069
8.39359	39.8682
135.574	80.1941
6.66785	12.3402
161.656	52.5022
254.26	8.61977
5.29831	148.734
156.901	4.74265
104.452	226.992
13.0009	39.9163
168.278	47.7542
108.714	69.7061
42.0303	220.837
241.407	31.325
64.203	58.7266
129.704	21.7453
49.1345	115.45
79.0739	14.0695
121.216	374.474
39.0472	11.9127
63.5583	93.7222
25.3678	50.52
55.2983	22.1906
321.888	12.8459
8.67498	104.668
57.5833	30.691
64.3598	166.518
96.0997	5.16474
132.36	40.472
51.8451	248.842
196.705	27.8272
111.95	69.4924
47.9519	46.6251
93.0917	54.3366
85.1594	92.7355
11.6652	14.4702
18.5521	179.653
4.49154	57.8611
15.6723	56.8513
289.364	95.4141
310.575	160.018
5.34283	42.5895
143.188	59.959
75.0793	10.1336
11.4159	11.4426
15.8504	17.7079
185.852	77.268
67.829	54.5859
113.327	69.7542
173.553	13.1487
65.3357	46.5717
11.5174	19.8272
19.8575	17.1416
6.02493	51.8611
5.60997	33.4568
190.249	108.764
15.4052	7.61354
124.896	28.8513
148.442	3.8878
81.6118	79.3535
153.398	91.3624
55.2093	22.3384
26.0908	6.50045
172.988	35.0846
16.0285	75.512
124.755	64.4346
186.426	69.1006
135.138	10.1959
3.68655	22.2262
49.9555	54.4452
145.028	14.114
138.755	74.9955
231.918	95.7703
336.39	90.8281
109.936	35.9234
40.3384	204.215
119.443	24.8816
204.164	47.2627
5.73464	65.3606
270.659	61.9323
129.672	48.9564
11.911	43.5263
147.863	19.7916
7.30187	161.443
17.4087	140.185
110.454	48.7979
271.218	25.7346
175.708	27.7827
219.341	172.337
164.584	84.4167
195.929	118.744
19.7685	35.4408
62.9261	32.2137
113.695	89.9377
29.4087	133.24
174.141	120.285
370.556	6.01959
86.0196	105.544
189.51	90.0499
201.359	116.148
86.8085	19.1149
76.6251	5.92164
9.39448	262.356
105.699	155.781
14.7373	30.8299
107.289	239.129
13.7133	96.4167
32.3241	144.994
72.0392	86.9866
61.2199	62.244
65.0045	172.173
186.661	76.2244
57.7471	53.7845
10.6857	72.8851
141.031	117.975
35.886	277.293
231.523	28.4737
123.398	132.757
59.5352	83.1487
143.544	175.703
16.2066	6.83882
154.739	27.1594
99.8896	5.82547
30.4844	5.93054
87.3998	85.7756
27.4782	13.9305
218.522	6.46305
60.7818	82.0659
44.4346	130.08
68.8869	166.233
8.37044	75.6598
69.9145	247.512
85.9484	111.808
8.23152	96.2903
4.05165	215.957
5.08816	6.2333
11.9626	56.2476
114.479	132.424
6.79786	41.7133
54.7106	20.8958
21.1932	140.659
36.6518	137.801
108.148	17.1487
88.0801	94.1603
6.19768	20.1069
12.4078	209.973
36.919	12.8014
60.374	36.8299
35.5298	347.774
10.0089	249.133
155.165	59.3054
47.9466	218.744
12.9831	282.483
90.317	64.6483
42.6768	12.9564
64.203	8.81567
6.2333	158.378
128.296	103.236
42.244	125.45
81.8344	142.867
201.544	12.2119
12.9813	103.224
125.69	17.3143
96.634	285.715
67.5565	103.339
30.9172	86.1532
106.189	96.0285
36.5539	25.5744
70.0356	6.58949
40.3758	6.4114
163.313	133.972
20.0855	92.3419
246.126	96.4007
398.258	147.145
15.0045	79.9644
27.0703	130.632
274.443	10.4363
57.5245	126.18
21.8611	92.7658
169.605	11.1897
7.83615	4.98664
85.4675	32.3348
20.374	14.8264
7.51558	219.649
6.76759	5.81834
121.929	15.2502
8.8602	45.2876
66.3704	98.7658
136.354	231.701
290.727	173.286
128.103	154.459
14.8121	86.9101
56.7765	97.4176
91.4212	43.455
5.78807	18.3882
145.592	131.197
5.73464	11.5405
5.87711	235.874
33.1487	30.5931
157.124	99.6812
80.1959	107.711
186.322	98.3081
9.65628	174.087
36.3313	73.1523
24.8264	313.304
89.4924	107.264
66.0285	139.092
22.4399	26.4577
86.488	148.281
89.7952	229.364
52.4933	191.304
48.0267	7.47996
56.2333	103.295
39.0329	82.146
31.3802	9.57257
143.01	18.878
69.3375	350.846
5.81834	60.1514
99.4354	40.5343
125.289	16.6892
4.80855	71.3446
3.65093	15.138
158.985	68.8638
36.2208	2.59305
108.052	185.728
163.713	225.213
5.78807	5.60997
52.1817	21.1487
9.30009	66.3936
122.014	143.79
162.671	6.50045
94.6198	56.2333
7.9252	32.7694
138.513	63.4265
107.77	62.9564
148.264	110.775
193.411	126.046
6.56456	5.69902
71.4159	70.3277
266.15	8.54853
30.9439	84.7017
97.3411	107.183
41.2645	148.598
86.707	38.5218
90.1674	25.1897
203.181	8.22796
281.612	38.7053
79.2306	155.446
9.439	159.288
5.25378	65.5209
34.431	239.676
10.5521	13.0525
107.111	26.3829
96.1354	26.5361
125.245	30.7658
19.5708	297.799
101.84	140.071
85.5387	95.2805
196.367	6.50045
78.8442	30.9671
152.698	78.0766
302.271	202.102
313.387	289.086
73.1434	129.029
135.115	80.8299
222.285	9.23598
107.646	13.1024
63.2947	161.3
214.841	195.904
289.879	7.08816
113.701	7.56901
55.2093	8.37044
29.2075	33.6153
79.0223	160.463
9.08281	20.4809
38.1567	11.7792
119.813	80.7836
60.4256	123.699
70.3989	8.8602
359.284	9.08281
97.2395	7.88068
82.7961	167.031
26.073	24.1318
9.97329	74.8442
22.6429	12.2297
68.2814	282.244
9.23063	128.347
50.089	7.15405
115.183	18.2992
19.5904	68.8032
18.3081	119.991
104.63	341.193
32.2351	8.13357
56.8655	108.994
96.764	191.037
101.469	111.072
6.25824	93.1665
2.98308	104.969
100.757	162.11
16.919	48.976
158.059	9.29118
88.976	103.651
250.712	11.3393
268.317	35.2627
84.7729	48.5841
34.3722	180.351
230.65	39.122
120.545	11.1131
8.54853	10.7747
188.557	10.5663
129.207	11.683
69.7596	4.22974
311.257	10.0178
105.833	115.69
66.3402	120.321
84.5058	73.8379
143.04	18.6554
192.718	62.0214
90.1745	284.899
148.531	40.6946
9.46394	79.7418
173.865	14.6572
115.227	29.2752
145.859	68.7444
83.0436	121.84
125.841	81.8344
9.26091	34.6928
43.3446	130.721
280.112	112.057
157.15	54.5557
187.245	13.0009
215.113	19.3411
190.887	146.215
213.12	47.5156
6.85663	12.5111
33.9448	43.3838
6.07836	71.0151
10.5378	70.4666
13.87	44.1229
9.26091	110.627
85.3072	100.142
22.114	22.0303
146.623	80.7124
71.0953	50.7035
95.5031	29.9786
5.36242	148.575
341.744	42.6411
13.0454	88.2565
175.619	103.585
223.375	40.8281
18.2191	56.6696
136.924	61.2947
279.925	30.7711
10.634	80.7658
176.949	9.26091
49.6296	34.52
77.0436	25.4853
6.44702	43.9448
106.5	260.171
65.7168	293.767
3.65093	231.088
127.943	207.859
157.453	157.364
129.932	118.7
184.201	13.3963
258.326	147.601
35.1736	30.6322
44.8798	376.313
61.2645	151.815
186.322	114.764
92.1193	15.6064
138.794	144.969
38.0677	131.553
203.175	104.052
5.77738	106.278
188.187	181.256
79.6794	21.4159
183.298	116.499
209.106	121.334
25.0223	12.7872
156.011	101.031
326.388	28.4951
182.29	202.137
102.449	93.886
96.5574	33.5263
100.232	62.6643
81.6189	212.962
34.8353	383.159
80.4096	68.2547
198.02	52.6144
34.2333	133.902
180.825	8.05877
305.412	75.0668
75.5565	5.31256
12.9118	67.7204
125.277	339.519
127.07	116.63
91.2734	6.46305
211.22	137.489
44.6803	69.5761
49.0347	123.687
157.079	190.027
90.2725	45.3553
102.8	50.4541
65.8362	72.805
53.6064	420.226
7.72573	25.4372
67.6046	71.3642
108.281	4.60018
139.234	84.2386
24.8566	141.656
202.894	35.2627
194.372	19.3606
20.5699	119.056
87.1113	179.733
50.0445	85.5298
29.902	10.8459
105.824	197.222
5.20926	5.44969
317.211	87.8005
223.954	35.4657
37.2217	23.4782
151.459	9.56545
46.463	7.70258
97.106	24.6215
5.03117	107.747
146.082	19.7685
57.3464	6.72306
79.3411	64.4399
83.7044	67.9056
5.25378	129.898
93.5191	18.789
9.92876	39.4657
131.197	135.886
127.124	10.7747
6.94568	14.9012
16.1621	64.9154
154.606	214.39
18.3882	9.59751
53.9626	102.404
8.44167	73.0187
26.0196	26.3277
69.5904	138.201
62.7142	125.505
15.2271	89.7596
165.272	139.626
7.40873	165.606
82.7551	89.5512
132.102	178.34
28.317	15.6011
152.983	88.894
30.7801	152.78
7.67587	18.7516
160.997	41.3891
13.7578	19.4479
115.476	300.03
7.87177	12.6447
43.2769	3.2057
164.248	12.5557
149.756	57.6367
29.2075	169.76
3.65093	15.7738
69.8433	157.02
41.0383	89.7827
87.3553	78.228
144.791	120.946
9.69368	82.4328
98.9314	122.084
74.5218	76.0641
33.0009	38.3793
28.8869	118.54
57.1683	22.6483
92.8388	30.098
54.4666	10.0623
12.244	180.187
96.5574	230.923
154.23	99.5548
223.84	188.246
52.5824	53.0721
132.191	49.8308
17.0525	31.3197
8.59305	40.1977
177.489	41.585
7.61354	201.099
46.5717	44.0962
20.374	8.23687
200.712	289.403
219.323	64.1443
24.3099	131.345
78.9403	146.461
46.0374	121.638
19.4568	11.2556
163.694	10.6465
135.744	4.3455
21.4426	13.0365
27.4265	92.8406
12.1104	93.0543
11.2556	91.3624
153.085	54.5735
84.8744	17.8094
5.20926	29.3553
104.826	27.6937
164.89	149.457
45.1915	65.0757
7.63313	10.0623
17.4087	35.0258
313.961	128.985
25.6011	11.2716
59.8397	66.2867
104.497	184.618
65.049	8.7569
10.8121	113.197
86.5093	66.0285
220.76	101.736
6.05521	9.31434
8.14069	77.3695
68.8228	15.797
40.6055	33.7489
191.541	162.244
160.997	88.2333
164.203	150
12.9564	8.94924
77.6492	23.2235
71.3713	19.5548
51.6028	52.8406
73.8201	449.174
18.7711	6.05521
23.6866	239.608
8.69101	6.62511
55.6848	192.832
22.1354	241.941
69.8326	61.7097
11.3215	25.6972
160.946	63.5352
21.0401	132.182
205.307	15.1167
66.6963	139.537
118.233	24.7996
149.065	88.4363
22.4399	22.3633
108.696	25.8023
120.303	459.462
93.626	7.62244
114.337	116.81
149.451	156.589
46.0552	68.1389
48.4239	55.7435
30.9297	153.829
128.782	17.5548
77.4265	247.907
10.463	38.0534
36.0641	313.11
97.4176	60.8727
6.50045	7.91273
21.8397	166.72
144.541	199.599
56.8566	17.0721
71.8914	10.9635
6.63402	139.314
74.057	10.3598
43.0988	38.545
159.964	8.01425
38.0766	79.3713
62.4328	148.584
217.56	56.4256
4.16741	82.4221
8.42208	10.4559
331.357	5.05788
6.2333	168.077
27.9252	152.983
4.36331	24.6839
111.576	211.309
22.0837	8.60018
74.8673	13.0312
93.3927	27.382
175.728	82.8584
40.5699	156.563
45.3072	99.7329
4.63045	9.97329
102.921	100.134
98.894	245.102
202.036	47.0935
92.0356	443.735
111.792	192.677
102.582	96.8246
105.343	23.0187
82.5824	11.2378
212.801	7.21282
115.45	98.1478
37.008	247.088
88.9457	131.389
233.704	15.2645
24.6963	12.2885
276.242	33.0472
40.6055	12.0908
5.20926	61.9323
7.30187	205.877
78.041	30.098
201.722	111.717
87.0436	124.823
128.999	88.9581
89.4568	85.3963
167.07	38.0944
167.309	46.7053
5.91273	107.658
100.232	37.8896
71.0009	334.283
127.04	63.6866
42.5396	66.3704
177.703	67.6224
144.657	91.683
136.776	46.203
11.0419	10.3295
164.559	6.58949
12.7213	73.5975
45.9484	126.696
240.05	143.615
392.8	38.4684
139.321	5.29118
32.5717	151.291
254.319	32.146
201.291	177.133
53.0721	46.7373
163.936	109.113
31.6118	84.1193
97.0971	164.025
40.9421	12.2119
161.354	10.2529
23.3304	212.244
5.21638	28.2725
79.8308	188.023
179.733	139.346
6.71594	8.63758
84.0606	37.5334
6.63402	69.7614
93.6331	121.995
7.9626	51.1131
11.0169	108.281
11.8878	69.8646
5.03117	45.6634
371.261	15.9768
11.6118	99.1095
3.16118	3.9537
123.776	78.4328
31.8593	130.294
204.73	65.5387
38.6768	41.8522
18.6109	43.8112
32.2351	219.076
89.3589	237.934
26.8406	160.481
10.9083	9.81834
181.122	82.6358
120.436	261.699
16.8299	82.9029
32.992	42.5948
12.9564	121.026
227.272	20.1834
92.3241	111.517
21.2609	45.1915
3.81122	65.6509
65.6278	10.5467
206.233	309.273
32.992	32.6091
177.07	58.0142
15.5654	234.958
157.569	13.0187
58.3081	9.58682
89.7792	68.2689
259.028	100.089
59.7061	121.777
7.07925	212.568
186.762	89.1719
167.979	21.0151
132.985	75.2894
147.551	241.733
217.117	140.214
264.506	16.9492
169.546	182.68
3.59216	52.5378
66.4078	151.425
221.491	113.143
166.123	125.437
127.516	50.0837
110.508	11.2645
133.061	150.846
39.2324	115.85
175.031	254.242
375.583	15.7614
81.0917	104.997
81.8041	91.3179
88.2155	77.4515
92.1104	23.3535
108.333	371.113
10.488	31.7596
13.1541	34.7284
33.4817	46.203
167.841	10.9225
23.7453	38.2903
200.99	238.878
172.24	119.323
134.716	7.55833
4.76402	87.5334
95.3054	39.6972
114.871	167.687
71.3268	41.1398
148.531	7.17542
198.6	122.509
138.379	18.3437
70.8157	10.9973
272.281	100.524
9.39448	12.6963
98.1496	10.0249
13.1202	173.049
119.916	24.6785
135.841	50.7569
195.243	163.224
130.009	45.9181
14.7818	212.971
9.31968	149.261
6.20303	137.89
105.111	58.504
280.534	83.081
24.5592	14.2119
153.362	142.08
16.0873	133.596
38.5806	51.5459
126.823	125.61
167.467	10.9706
86.8744	222.183
11.2502	130.365
115.539	108.068
49.2876	78.5699
98.764	63.1523
14.9955	281.781
105.744	100.134
257.792	89.2965
102.983	106.73
61.2057	14.4702
48.9403	81.6866
148.531	92.2974
45.4443	12.7783
274.817	85.4141
113.624	57.3464
134.889	8.99377
159.343	145.918
108.326	204.778
54.1104	197.38
135.886	48.3704
141.508	242.899
123.33	8.29207
197.026	72.8406
59.1986	107.964
45.3143	203.811
128.183	5.29831
120.622	7.9252
435.638	54.0142
131.576	14.0695
211.457	50.1336
111.231	287.159
59.1719	21.0151
39.8344	20.7035
156.972	99.7916
5.74354	193.321
59.6224	165.348
135.063	110.775
75.8379	181.478
73.2858	8.37044
32.5022	217.149
138.646	25.569
17.2395	41.3411
61.0472	113.247
181.715	182.882
7.47996	113.961
301.87	10.0267
34.1051	22.8264
158.059	96.1318
136.064	64.8459
128.406	77.7382
54.1852	284.239
207.658	103.243
84.7729	83.9608
102.078	12.0214
142.595	13.1434
96.6839	8.90472
172.819	381.261
127.049	41.6296
57.2573	111.813
127.569	24.1318
25.3197	9.20748
120.214	120.648
20.2832	34.9831
115.781	79.8166
29.8005	95.667
103.295	66.1496
138.201	14.203
6.08014	29.9644
118.789	97.7293
33.4461	30.2939
11.9555	42.6839
54.4613	23.5085
337.711	45.6812
109.37	5.87711
56.0107	34.6394
6.92431	44.0249
78.0499	43.4105
6.26892	25.9305
13.9804	39.8931
138.775	19.1754
254.912	90.0089
174.81	5.93589
307.676	84.7337
206.793	240.383
39.9377	163.872
264.493	33.9858
21.211	22.2618
120.926	106.025
187.533	19.5904
77.8468	9.439
99.5939	14.9902
36.2422	50.7569
67.6046	15.5245
175.932	79.3945
11.5049	142.369
79.9947	306.435
62.1781	64.114
170.94	8.10329
241.763	129.973
95.8148	32.1959
257.026	28.114
56.8424	10.1745
320.249	25.0347
28.317	201.638
199.252	110.24
135.129	19.3678
37.8148	99.5156
276.011	16.333
20.7783	154.337
164.814	8.9813
46.2832	133.215
26.3134	15.6331
35.2627	84.7979
40.7836	21.2823
8.33482	81.8718
103.407	48.1443
134.157	235.136
14.8709	96.9421
33.9715	32.3063
247.195	96.171
95.3874	53.2057
125.409	31.3446
4.96171	59.195
216.972	202.196
65.7471	335.53
98.5931	16.0873
87.8451	26.0374
233.69	7.83615
274.194	60.5521
316.874	5.59751
56.3134	333.549
9.30543	30.0784
111.309	29.0739
112.853	120.214
4.23865	67.0027
7.53161	9.52805
203.841	24.7195
14.9154	293.441
49.065	132.522
150.164	30.6768
148.816	340.237
47.8629	108.014
195.904	137.792
10.5076	119.59
90.1158	236.198
6.76759	100.921
134.869	7.55654
172.68	28.7516
14.0249	61.7685
59.0686	61.1042
7.56901	45.4443
[truncated: 6,877 more rows]

## Sheet: Fig 6
Fig. 6. A helical segment of S12 (1145L-1152L) homologous to the intracellular chaperone-binding motif of α7nAChR (L411-V418) is primarily responsible for the S12-induced downregulation of surface α7nAChR.
Fig. 6b			Fig. 6c
control	+S12AAA		control	+S12AAA
884.856	77.639		34.2981	31.1286
185.642	140.055		14.9664	55.6112
94.3847	19.9172		46.4972	6.70371
61.1027	153.902		61.2049	71.4023
274.972	36.7897		196.564	6.74269
281.207	14.4812		28.5812	72.8054
176.337	28.9687		27.8282	41.7501
32.9839	19.3463		74.4689	39.951
152.741	41.4202		79.0102	7.67809
70.243	636.843		27.7502	77.6383
4.80169	1.26861		30.7123	87.8654
0.843627	247.271		25.8997	67.271
168.789	76.1167		24.983	7.14958
218.518	97.1185		53.9649	56.955
69.7736	33.1234		41.6877	158.145
99.9031	27.2751		56.9488	8.54333
79.2882	136.217		37.2602	84.3701
824.838	203.485		90.1914	42.6652
38.9464	256.101		47.4326	51.5094
71.6765	44.56		109.169	41.6565
68.505	164.64		20.267	27.0487
78.0196	83.1828		17.2878	52.3201
199.578	36.6629		70.0444	59.2234
887.432	61.7179		64.4647	7.9322
95.6406	58.6289		29.2999	106.324
90.8199	136.534		26.7759	22.1238
14.5002	129.538		56.4141	48.6019
287.848	59.352		94.1248	34.7034
-7.77024	16.9677		62.9837	58.7744
95.5835	48.6322		89.8765	57.6441
211.452	108.339		39.1964	7.10905
265.774	31.2903		77.6383	50.9373
47.4017	79.6498		89.825	8.69144
-3.9327	316.163		20.1392	6.82064
28.6706	203.454		32.6611	7.62352
71.2389	58.464		87.1701	72.0852
242.102	95.1459		33.9239	7.23377
119.884	126.227		38.3125	70.8099
38.5341	15.014		37.572	41.2964
-12.0518	89.9128		50.3807	76.1651
13.9547	3.17153		47.0039	54.4092
175.322	33.5294		85.1028	78.5955
56.9987	36.6819		22.7786	58.8788
146.95	42.0735		274.774	8.30169
-26.8502	99.7446		23.424	6.89079
254.299	32.8253		46.9338	56.5918
66.8114	13.4473		145.633	31.7257
67.636	75.0384		64.5006	349.471
832.932	-6.66021		16.7125	6.54781
27.1673	218.835		22.6897	20.3668
12.3055	25.5815		37.4426	40.877
145.383	77.9498		14.678	66.8812
68.9807	54.9753		25.1888	50.8796
10.2631	-14.5256		88.7696	19.8898
244.43	8.80416		63.3734	32.6424
64.1917	54.5503		61.8924	67.2616
62.5679	33.1108		76.996	35.5842
63.031	64.4455		27.9685	197.409
278.067	65.9678		54.735	34.4025
214.751	34.6775		29.738	75.4292
73.2623	7.73853		82.44	96.6831
46.4121	45.245		45.8347	66.1438
129.474	32.0959		25.9278	51.048
61.5721	51.8862		39.4116	45.1331
56.3898	88.0099		13.4074	33.609
206.746	119.63		26.3471	75.5524
151.504	70.0908		54.3874	24.9705
80.3982	9.03886		160.463	60.5579
31.9246	92.9258		47.9066	42.7167
6.07031	68.6636		19.4439	38.0397
80.1762	-1.45256		25.7937	193.034
7.47212	23.9958		51.2397	173.049
132.817	12.9589		37.2087	34.0938
3.17153	149.696		38.1566	64.0532
240.345	40.1706		45.8627	45.7177
207.735	31.7153		93.2283	30.5845
-10.9671	21.4395		39.6922	146.987
142.992	49.2919		89.0658	78.1996
171.529	339.354		20.5788	76.3771
759.226	156.8		80.2107	19.2225
100.62	80.8359		98.3107	49.5248
6.81879	14.7159		22.8207	45.9906
47.852	215.505		33.2847	114.665
38.3755	66.6021		66.8812	88.2395
204.113	53.0724		45.4449	40.5652
57.7852	57.4491		35.1711	40.9908
3.98978	127.736		62.1652	46.5237
40.9127	342.969		146.001	50.917
27.9095	40.1452		36.2686	31.6477
71.5624	130.876		42.0775	52.4448
143.068	24.9472		31.6166	30.7482
27.7509	24.9219		26.1819	38.4684
72.4758	98.5711		66.0237	44.0091
218.874	120.41		99.4909	32.6221
-1.33839	86.107		28.8104	36.08
278.777	3.29839		25.3899	40.4889
172.36	-8.88028		43.808	50.546
7.52287	397.583		46.8948	73.2544
-1.05929	21.3571		39.3118	45.2703
31.7153	-14.0435		46.3803	79.626
177.409	124.216		92.0217	62.9447
228.623	148.745		428.046	549.003
63.6209	235.962		174.92	293.092
278.873	104.66		22.8939	133.139
55.2671	77.3853		53.1308	107.208
47.8266	31.9246		65.1351	16.8575
12.0518	56.1361		75.9686	43.4572
53.7638	60.7348		48.3026	63.4639
17.602	61.2486		35.7012	29.7582
54.3093	54.7596		61.604	400.575
15.7498	133.839		34.9606	317.569
328.05	82.6183		131.522	73.2887
68.5875	107.109		82.4494	308.137
-6.23523	84.3627		48.1342	42.567
-4.44014	25.7972		49.0696	44.9382
98.3174	13.1618		22.4169	50.6052
160.137	148.516		488.841	31.0756
376.46	51.8037		78.7686	79.3064
2.89243	32.6033		41.7813	42.5046
335.453	2.22007		375.992	38.7038
148.802	41.6549		551.517	123.524
252.378	14.7984		25.8794	99.0481
296.126	113.224		68.8144	34.7658
16.7647	36.5804		38.2174	77.378
76.3894	251.325		51.0573	44.087
72.1269	10.1489		74.8945	35.935
143.353	130.458		55.5706	542.715
354.761	86.6652		64.1093	46.6454
85.2824	235.201		57.2014	21.8915
2.22007	89.2278		46.7701	38.2002
45.245	54.4615		39.3555	27.2046
186.441	35.204		102.738	175.076
25.3722	118.298		33.9473	58.5967
194.871	22.835		115.522	106.285
193.723	57.1953		125.219	94.6314
-2.74654	14.7984		84.3888	47.0819
243.066	61.0773		41.5287	120.693
263.738	26.3237		42.7619	34.0377
583.758	24.8077		38.8129	73.1484
121.438	122.928		69.5315	69.6484
45.9872	345.272		85.5238	86.1739
103.233	65.3335		59.4463	75.7161
102.662	19.3463		62.9322	44.681
-3.42525	246.047		47.877	253.227
69.2852	148.7		37.5377	19.4595
38.6926	27.4845		29.7769	46.0763
42.7522	42.7776		25.4351	35.2444
85.1555	69.0125		135.851	108.974
-19.8221	180.035		52.409	38.5401
69.9829	67.7629		70.389	56.5731
26.7106	-15.4771		104.017	43.1844
108.257	47.0274		28.9974	90.2241
205.293	116.712		30.3226	65.4781
58.6416	357.114		33.8522	57.3089
89.9128	279.856		21.0138	24.414
-8.24597	72.5836		103.05	39.2307
438.305	78.7364		23.608	21.8463
52.6474	87.3756		33.5388	33.623
7.66876	24.7379		68.1876	79.8209
-29.5396	48.3341		61.9703	35.3566
31.7977	56.561		235.02	18.2965
34.8868	50.6176		17.5606	39.1824
75.1145	50.1102		69.9992	35.0776
26.0065	183.632		19.4283	74.2085
32.0959	127.92		36.8969	33.5186
98.0002	203.612		77.9501	35.6326
291.869	53.5988		63.7772	63.085
185.16	161.114		32.5831	462.829
38.1915	35.8383		36.3559	176.699
168.954	36.6058		22.3265	52.1299
103.265	93.4523		45.5509	82.1594
78.7617	24.1036		48.1139	60.957
346.489	248.413		29.7208	55.237
-7.50384	37.0625		51.1743	98.2514
56.8782	57.2968		39.7857	71.3322
0.209321	94.8287		22.5369	72.9348
19.5049	24.9472		44.6872	92.8074
64.9402	83.7284		77.2486	87.0859
255.942	22.6257		184.804	407.648
-14.589	62.0034		43.967	53.0061
52.3302	116.554		54.9704	50.797
0.272751	61.3183		24.3734	159.72
138.837	80.5568		105.35	74.8773
3.80583	131.162		63.5138	65.5405
42.156	20.1392		28.3162	55.8341
154.771	99.4972		73.7143	130.32
80.1636	0.317153		81.4064	68.5182
282.583	32.9839		20.3918	40.651
-2.53722	50.2497		12.8618	53.4613
172.74	111.003		36.3637	35.5593
723.445	186.911		44.3349	46.5035
113.649	154.771		123.317	124.502
23.1522	22.9238		46.4364	345.052
60.868	85.4219		80.7704	66.5304
295.796	91.9743		23.385	49.3939
112.653	55.5017		25.563	75.3778
37.8998	330.473		40.7679	9.14667
67.4457	49.9516		75.027	54.8629
155.405	15.7498		344.041	37.1043
35.0454	89.2278		44.3661	63.0616
176.052	15.7308		51.946	50.8437
88.5744	-3.29839		93.7584	17.7118
294.61	30.1295		39.5846	103.946
-11.3224	79.2882		144.644	48.6066
99.4274	158.05		133.797	9.97762
122.662	182.426		54.7522	48.5177
126.791	156.128		98.1829	7.44424
251.026	88.1685		50.7689	61.1129
139.814	32.6667		51.5921	118.484
65.7585	51.2202		64.8327	41.4695
93.059	7.40235		48.2511	56.6183
71.6195	84.6798		46.8574	59.7238
73.1291	104.978		146.952	53.7076
-2.89878	23.8943		28.2024	136.101
330.384	111.003		22.7926	73.4072
54.6391	40.7224		11.9653	48.0173
20.7228	99.586		105.457	17.7461
116.129	169.15		24.1069	29.5057
41.6549	61.0012		48.0438	36.6927
50.7445	74.9178		39.7546	52.7722
267.1	36.1554		22.5993	55.0265
63.7477	24.3129		369.203	85.1558
127.705	216.14		33.0898	36.3559
34.8868	51.0236		23.951	57.2154
10.2821	39.0098		61.4418	83.4581
199.705	28.9243		95.1116	63.9191
349.16	166.347		37.4332	69.2197
177.536	-24.4842		404.031	57.1811
30.6053	86.4749		173.01	22.7942
235.232	91.5493		24.0554	74.988
45.9872	-5.83561		197.571	51.9273
46.2726	303.407		46.3242	385.736
39.4475	157.029		45.9906	59.2873
174.688	16.4919		26.6324	59.7441
47.7569	335.973		51.4627	60.5672
15.6483	62.3205		50.1749	18.4695
123.138	10.5739		34.033	71.3244
6.34306	9.60339		106.999	69.3647
182.553	323.972		56.0664	93.919
174.434	102.523		445.329	75.9437
182.312	37.2972		43.995	46.848
37.5319	66.1264		46.3897	124.595
568.129	17.7606		18.6332	51.4377
40.0881	68.505		37.6	29.0598
9.46384	203.549		67.1618	166.391
27.8841	34.0432		52.2531	14.7731
132.158	-8.95005		115.567	66.8298
58.8001	68.505		94.4849	441.626
55.4573	141.025		31.258	162.75
43.1328	53.7891		83.9679	120.137
90.0968	150.413		243.423	33.3627
55.8887	49.349		249.869	37.1604
56.098	12.6861		64.9169	105.17
24.1924	36.314		35.7464	45.024
202.527	141.609		21.1245	139.25
189.08	8.75342		99.0684	43.465
355.211	35.8383		25.9247	240.125
147.229	77.5692		139.609	51.2522
14.3163	20.9321		69.5175	267.882
3.80583	101.914		61.3982	34.5397
75.5712	-3.91367		35.5141	39.3804
15.7118	83.4556		39.4428	148.807
106.475	10.3582		81.0681	53.5829
316.125	4.59872		255.209	54.2938
-12.0518	60.0243		37.3771	65.8678
107.356	292.161		59.437	45.7957
56.6625	93.2429		30.5954	145.319
78.286	75.4126		54.6337	392.167
-0.742138	36.7897		45.144	124.903
34.8868	222.28		32.5442	68.83
132.608	135.38		29.4262	61.2298
200.238	44.1667		55.3446	530.823
27.2751	24.8458		22.6055	457.188
101.647	107.832		31.3282	319.405
436.003	10.1489		10.913	40.9753
93.4523	87.3946		81.5748	64.114
206.993	-2.6958		104.648	30.0887
7.82099	92.228		25.5817	201.227
22.5179	12.6861		45.5369	45.7957
51.3788	68.2513		27.7736	48.5738
43.2914	126.753		36.3466	104.816
29.1273	150.755		62.2401	38.8924
42.7078	83.7918		115.444	110.052
529.569	214.161		47.7834	233.336
411.297	97.8099		102.832	49.0306
11.0369	32.5335		41.9496	87.0859
163.017	90.3442		75.8127	40.0664
159.737	68.8856		52.2578	39.131
104.914	71.2516		128.841	13.0099
23.26	45.8286		56.6931	34.2295
49.1587	41.8642		38.3936	89.5647
41.0205	124.324		29.621	91.2406
127.99	75.7361		20.2421	111.642
29.6538	11.4175		25.6456	16.3305
28.8609	62.2888		55.4225	60.6452
171.136	4.54797		84.5977	39.2572
404.053	52.4381		46.9431	77.1613
58.6733	59.6247		61.1768	50.9233
158.462	30.3071		40.704	48.9916
51.125	208.192		36.6755	37.3288
192.131	19.118		63.4514	390.748
28.3725	46.8752		82.8937	76.2352
122.63	0.742138		307.046	44.4705
108.282	100.962		72.4936	42.6652
50.9982	187.12		51.6809	45.9999
3.9327	96.2876		70.311	37.9149
79.58	64.2488		53.4317	47.9066
-3.80583	81.9523		23.4022	65.9972
116.129	139.186		114.587	36.5695
4.16739	189.975		22.9548	36.8969
-0.888028	144.831		94.1061	313.087
33.0664	57.7218		43.4447	60.4378
0.83094	19.9806		33.6745	118.64
11.76	38.2677		75.6802	52.8673
166.905	169.004		57.5662	195.929
81.1911	99.161		37.4363	65.595
37.7412	37.7412		26.4859	97.9911
125.998	48.6322		55.5114	217.231
211.604	34.9946		60.2554	53.505
59.1173	139.864		27.9264	56.7477
208.623	212.283		51.4471	34.6784
214.186	79.0789		20.267	83.2726
77.0681	121.362		56.1241	48.764
116.351	23.6786		49.2458	146.975
47.5032	13.7961		43.4681	88.7743
-14.2275	48.0804		53.0513	146.273
-2.53722	85.6313		19.263	195.472
487.147	101.349		47.3001	77.2875
103.043	61.8004		64.4258	96.5802
89.8431	108.739		23.6516	54.7802
44.7186	129.398		59.5539	141.687
58.1658	63.9063		23.0031	80.9543
48.7147	262.095		42.8242	144.481
432.838	96.2749		16.382	274.375
231.769	79.7639		25.5411	119.836
49.4758	56.4532		50.083	35.3706
34.3921	94.594		68.83	102.79
45.2197	25.6894		61.9594	50.3558
274.864	175.703		67.7231	151.847
7.10422	41.3694		25.1389	70.0772
121.311	23.1522		60.9835	517.16
67.2364	148.586		257.104	154.731
83.9377	152.487		155.481	31.5698
27.7509	125.973		88.6293	140.622
203.384	150.584		29.8549	47.2378
223.834	48.3658		68.7302	24.8567
157.2	26.8502		284.674	57.5724
156.674	212.366		62.0873	103.362
135.354	27.2751		63.2955	165.137
42.9488	96.0973		27.7004	208.016
32.9839	73.7888		70.7397	141.986
37.424	61.5277		44.0153	40.9831
23.6279	260.065		74.988	150.774
43.4499	112.634		158.426	42.7167
10.1489	36.9991		57.1016	37.3225
2.53722	42.7712		28.3785	32.4787
-8.03665	76.3894		42.171	46.173
3.89464	66.9193		8.36717	17.2239
9.75562	70.4079		112.965	56.9036
102.878	125.593		44.2757	94.6517
37.6778	45.7969		78.0437	58.3067
-4.75729	115.716		25.061	62.5222
394.614	174.155		43.1454	76.335
9.77465	180.016		27.1266	41.8436
164.793	130.826		290.481	30.5689
145.744	70.2494		28.8462	47.8614
81.1023	77.2457		28.048	47.1411
44.4014	25.3722		40.5122	46.9743
14.589	163.651		47.336	51.5718
21.1414	167.457		48.9683	96.9544
56.9987	213.488		362.032	45.2781
127.229	21.7567		118.328	78.5223
209.397	96.0973		175.923	59.9
-2.37865	95.5011		75.5851	436.739
612.416	102.25		68.3529	85.4442
20.6149	81.1911		48.9527	34.6644
36.1554	246.827		20.9047	136.121
8.24597	74.9559		57.2512	109.515
62.5425	78.8632		27.6037	111.157
183.67	18.6042		76.0793	210.27
57.3159	196.508		32.3493	58.9303
52.9011	65.0163		57.3931	102.213
-19.3463	39.0479		103.167	124.783
-18.8706	60.7094		38.8503	47.9237
104.546	32.857		33.2442	58.4002
158.164	234.268		92.3319	112.733
96.1417	102.396		30.5315	48.9012
9.19743	52.4888		31.9034	76.0014
109.31	82.206		117.678	78.859
88.1114	32.0324		48.142	71.3633
115.824	47.5729		58.076	77.8722
12.369	33.9354		31.7382	65.7385
53.7067	165.344		36.2795	36.5227
164.862	135.741		264.68	50.4119
9.70488	10.5295		97.7806	317.725
122.009	72.9452		59.6459	97.9365
35.5211	27.2751		88.6012	35.9023
37.9886	17.5512		133.762	91.7364
44.5092	-4.75729		64.7765	85.4115
183.739	129.398		105.817	86.9534
134.244	119.04		68.0349	571.618
48.1375	208.56		36.3372	82.4712
252.327	104.407		40.9503	40.8459
6.13374	75.641		24.7725	96.4243
120.873	33.4596		149.041	31.9424
24.4842	197.586		30.3491	166.759
8.88028	93.0336		75.8844	290.26
147.704	10.9925		132.188	185.035
78.8252	61.1027		49.4593	45.3233
49.7423	122.865		123.161	79.9503
28.4169	98.1905		45.289	25.6066
67.395	68.2957		50.4602	82.2374
169.106	34.5062		13.7395	48.856
147.92	53.5988		51.7589	69.6874
365.55	32.6667		29.6429	323.493
778.82	85.5044		49.1366	38.9751
75.2477	6.45089		60.7076	33.1397
209.651	-10.9101		84.4979	85.5113
28.899	232.79		57.6145	53.201
2.96221	224.354		404.156	98.239
269.072	85.1555		58.3581	88.7665
143.296	78.1465		96.1281	55.4085
97.7655	105.77		61.2953	62.4645
52.3175	315.409		186.34	63.6026
135.171	50.2687		73.0065	139.702
-22.1119	120.309		37.0575	199.891
105.802	50.4273		343.955	30.3818
52.9645	17.602		35.7401	516.123
72.184	19.7713		35.1072	110.716
-1.47793	23.8689		68.3311	52.8502
108.397	56.2693		121.312	175.709
8.98811	76.3704		17.2005	61.1815
49.793	97.0488		289.507	77.3468
202.147	19.8221		29.2578	310.631
432.279	123.874		45.2235	82.108
3.3301	25.0551		74.6092	88.0322
84.4895	198.03		90.656	104.714
-1.74434	102.669		38.1956	394.011
80.3221	79.6878		45.0817	57.7283
113.369	52.4888		103.323	58.3846
362.823	78.2606		46.926	98.1548
47.5729	182.046		96.284	84.3623
-1.74434	7.42772		30.9197	76.9804
341.13	190.672		39.7639	298.44
149.531	24.3129		59.398	275.814
31.8231	154.929		25.8794	166.612
66.729	55.5017		44.0481	454.254
32.9839	148.428		37.4254	190.099
542.35	69.3486		39.6439	91.3014
699.766	109.862		73.1484	146.78
72.9452	138.551		45.4324	298.393
176.064	274.445		63.6073	45.6959
-1.6936	65.8092		25.5287	40.9753
146.106	103.075		68.5337	47.1442
119.11	-11.5761		96.0345	71.499
15.8576	48.3341		51.8259	230.81
13.7708	65.2574		72.9613	41.4305
34.7282	78.0196		32.1154	75.674
32.191	89.4371		301.472	80.4663
-8.56313	-3.17153		38.6898	223.756
142.294	105.085		61.9625	72.9442
1.90292	6.34306		117.588	49.1865
77.3409	111.911		31.1972	75.7363
30.2564	32.1149		312.529	78.6439
272.174	50.0404		28.1821	85.1667
-32.0768	106.088		318.878	51.5094
13.6059	42.1179		47.3672	203.522
116.395	208.369		38.5463	265.844
9.30526	41.0205		256.582	61.1971
77.2204	205.261		200.762	60.6343
647.905	375.788		61.1207	74.0526
11.9249	22.4735		299.458	47.838
31.081	25.3722		45.2625	95.0991
79.2882	64.4899		264.946	40.5341
157.105	41.4392		454.588	175.076
193.546	-12.6861		308.059	83.5236
163.365	25.5625		22.2937	97.0869
50.478	99.2688		13.886	33.3829
100.855	81.115		18.6581	252.496
42.4097	10.891		145.232	108.039
110.553	48.2072		38.1441	172.488
52.3302	80.0113		103.089	162.721
6.92028	40.9127		120.526	57.7236
10.9291	47.7315		187.509	49.8491
29.1781	27.4845		59.9701	46.4021
120.505	149.151		79.9768	108.756
180.016	97.8417		334.468	47.3048
147.248	25.1185		121.78	357.729
102.206	126.734		71.0905	34.7268
67.4457	252.853		78.8918	251.342
16.067	77.7659		43.3091	83.7184
33.8719	40.9761		17.6074	41.8982
22.835	154.32		72.9987	66.1531
27.5923	133.046		68.0598	451.955
16.8091	86.8999		74.5203	34.4415
154.263	134.473		16.6813	135.806
87.604	57.5379		317.943	234.396
28.9941	35.3118		52.8736	123.406
53.2817	197.815		38.2236	295.821
168.725	9.62242		13.3497	76.6203
57.595	56.7704		137.036	15.339
177.815	34.5697		18.4586	71.9698
55.5906	48.5244		245.075	31.6789
148.853	57.614		320.473	40.5169
75.2984	66.4435		25.2777	60.2165
-1.90292	11.9249		44.812	221.352
4.54797	42.8791		46.5518	60.1775
-6.97736	145.814		48.5239	48.1155
18.7564	54.8674		18.2855	294.301
72.8183	47.3636		76.0092	380.51
87.5342	27.383		43.3153	40.3392
73.8966	48.296		64.8545	516.17
521.52	6.8505		41.7906	58.4486
98.3174	226.511		60.3474	63.9456
96.3383	101.064		52.1814	153.111
37.2147	4.82072		66.7424	34.3401
39.6441	263.598		66.8594	500.781
368.151	108.466		529.554	57.6051
114.619	101.939		22.6944	22.8238
18.9594	196.184		253.65	26.436
5.55017	15.5849		26.6075	34.6784
223.345	4.18642		31.1489	106.09
35.4323	44.1921		42.1554	180.104
95.1459	42.4985		55.6564	109.598
252.454	78.7364		29.0754	58.0572
14.9506	-0.183949		62.2821	267.349
29.603	16.6505		111.586	45.367
21.2873	38.6038		50.6676	44.7621
167.729	84.3627		48.9433	84.0302
289.148	40.8493		45.9906	36.3762
6.50163	55.8189		27.9997	52.1627
132.665	16.1367		34.2154	160.088
35.8383	122.529		51.8883	318.255
96.5921	68.4162		28.5687	281.127
147.844	-7.42772		47.3313	391.595
2.6958	74.6895		53.4738	543.546
72.2538	375.89		92.3865	85.0826
73.2369	79.6688		36.6366	60.8011
24.1036	46.3043		53.201	45.3155
69.3106	37.9505		38.3904	106.441
279.507	32.3496		54.8098	33.2301
28.29	22.6257		38.0786	185.666
33.4596	66.3928		33.5856	212.243
39.7963	51.4485		54.7724	43.2436
29.3874	33.301		92.8776	247.686
109.183	50.1102		23.7748	49.8491
26.0573	23.4693		45.6008	60.5064
26.7296	91.5303		76.9103	60.0668
206.029	100.855		50.5444	130.582
50.1355	48.8415		46.173	42.0479
88.0607	21.0907		32.6284	374.914
9.30526	59.1744		18.8764	76.4426
32.9839	96.4145		30.6609	33.2145
62.1112	53.7067		67.2086	114.223
22.0929	158.151		76.1838	241.229
83.2463	35.0961		336.81	272.825
194.453	279.095		26.1398	84.1113
114.289	88.3524		62.2354	171.253
145.129	175.449		33.782	37.7279
-1.90292	-7.61167		39.8715	311.155
108.917	4.567		34.6878	110.014
204.773	56.2439		202.553	99.7762
261.416	92.4501		97.1258	53.3444
228.204	67.2364		329.066	40.1521
34.779	104.026		41.6098	237.046
236.26	15.3121		23.173	79.8303
43.5578	22.2007		57.1967	114.704
-7.79562	102.548		35.4938	325.793
30.1105	225.534		311.701	106.207
32.9839	144.622		127.565	89.7674
234.744	86.7159		47.3703	45.2111
8.42992	199.933		48.6097	94.9744
58.8445	56.7323		49.0712	78.3087
138.31	42.3145		61.6913	382.852
246.808	74.8481		69.2509	349.45
252.137	82.7008		34.5584	38.3
21.4395	23.26		33.7165	195.187
205.877	75.9581		124.812	140.493
92.7482	155.881		28.1868	72.6947
-2.64505	22.4544		25.6347	89.9544
16.6188	-6.66021		20.345	310.117
15.4327	15.7181		55.1559	428.726
128.13	36.7897		44.5656	559.495
92.818	243.301		168.633	62.3913
79.4468	102.967		189.029	49.4718
203.022	8.45529		37.5486	36.1891
59.8341	26.8502		86.9144	77.4434
26.7043	27.0658		44.971	48.6674
37.849	-9.99031		40.5138	457.294
75.9898	52.1716		23.7233	36.5726
59.9609	2.01075		57.3962	138
54.341	26.7677		52.1393	110.182
3.17153	16.4919		43.2639	313.359
72.1713	46.095		40.8661	77.551
62.6377	9.69853		96.3916	48.5006
67.2364	-3.71703		53.19	54.7522
4.12299	147.717		20.3637	89.44
137.644	35.3625		51.5344	288.019
135.291	163.651		60.5875	15.4918
94.4798	20.2978		52.5727	86.5917
82.0348	29.3366		30.0279	116.925
4.01516	23.7865		43.5242	338.187
187.45	72.9452		68.7333	524.292
121.102	58.3561		115.522	226.874
-0.729452	6.97736		57.8858	128.041
0.634306	10.3075		36.2858	485.5
46.1965	32.9839		8.49656	97.7401
11.7347	85.4219		48.2511	135.976
235.131	35.9017		106.285	90.9771
28.1949	44.6424		96.2965	49.2411
284.943	142.084		31.5308	241.334
12.3246	6.58409		33.6121	31.7148
66.1771	97.5562		119.186	60.0606
77.9118	15.2233		46.24	461.543
-12.2231	22.3085		31.6384	289.974
170.92	143.829		147.575	383.501
166.08	51.0616		37.1043	58.2287
66.4308	-10.3582		149.296	47.5808
42.7522	224.817		72.1241	45.2688
57.0875	17.7606		46.5175	302.602
33.4089	43.2026		24.1131	114.68
123.988	46.78		20.1626	80.2294
83.094	44.1921		25.4507	80.867
8.40455	11.6268		56.8412	480.329
102.561	18.1855		48.6019	321.661
101.939	43.5578		53.2103	333.549
371.227	230.678		83.2975	80.6784
84.3627	78.4002		41.0267	380.093
24.1036	13.6376		41.496	59.1205
176.686	-0.507445		30.9025	73.5226
23.9768	65.1495		22.2158	89.2794
32.3496	58.1468		62.3429	32.156
4.44014	242.622		79.7367	516.536
321.682	175.956		154.809	48.1467
14.0435	76.6241		44.1198	133.17
-10.5739	89.2024		71.1295	587.354
-15.7688	183.454		84.3732	133.918
76.1167	59.2442		54.0802	151.484
258.162	29.8124		76.2804	44.5563
9.57167	-8.24597		79.5356	305.045
37.9315	67.4457		9.64711	246.205
124.838	23.6786		51.7105	381.059
31.6265	150.755		52.7457	52.9718
204.082	44.7186		94.9947	54.8769
29.3049	129.322		428.819	42.4984
33.6182	49.7549		48.0017	107.883
127.54	41.2299		38.5463	49.966
24.7379	11.7981		29.8611	125.063
26.089	44.9596		168.486	378.769
185.852	88.8028		7.90882	397.156
18.7945	147.952		128.423	63.1396
4.59872	32.7999		21.2367	49.4204
45.4797	96.4145		76.625	36.5586
29.14	60.8933		72.1194	302.563
-6.40014	95.5962		34.6099	146.156
74.3787	87.5342		29.9328	50.6988
251.185	103.202		17.3751	101.089
2.01709	181.773		109.178	75.2484
299.709	107.382		45.7177	90.8587
11.6712	-3.3301		73.2388	54.4092
-22.835	168.231		58.0838	552.861
207.894	72.3108		491.82	64.3478
108.593	17.1263		30.0467	60.7231
161.114	69.4184		60.8603	46.0358
79.6054	70.8837		84.3623	53.5517
-1.90292	67.2364		43.2779	185.022
148.91	129.189		43.4276	29.9952
47.0972	28.3344		43.253	28.14
73.4843	28.6706		41.2356	52.6241
78.6539	-17.2848		180.889	121.498
93.1668	45.0357		40.2004	38.3967
124.324	71.4926		31.3001	49.966
194.573	69.5643		229.914	46.0217
46.9386	44.6107		94.1637	125.928
78.1274	144.622		37.1043	153.679
4.44014	10.5739		113.924	62.0639
71.6765	35.3118		40.467	32.6767
184.247	20.4246		137.465	47.654
3.87561	-3.9327		66.9436	58.1227
160.111	24.8965		157.42	205.087
45.4607	55.4573		50.0658	330.613
176.369	88.6188		148.911	50.917
230.247	119.091		62.4848	64.9434
129.551	94.3022		37.929	39.0374
64.8197	8.88028		55.7468	399.533
29.0195	203.403		29.6834	62.9665
313.537	475.304		372.664	57.0985
161.285	27.383		50.2139	50.401
7.92882	71.8859		44.5313	67.8946
43.4943	92.3993		44.7823	181
14.589	35.9461		57.8936	53.8994
19.9806	94.0866		48.3603	295.524
304.708	31.8739		89.2638	24.7757
330.384	36.6312		176.206	258.911
163.93	25.9304		34.2232	58.5405
117.841	205.28		42.436	39.0624
175.887	3.80583		109.169	543.602
550.527	33.1932		39.3336	188.46
51.5627	114.384		112.248	53.6515
53.0153	152.303		41.5895	47.5106
58.8636	106.246		39.3258	30.3382
35.8383	131.618		64.8545	41.6534
42.86	40.3862		41.4461	406.775
31.7153	147.54		60.2944	53.084
315.58	104.787		49.5342	230.654
135.887	21.4078		60.3334	57.0252
28.5945	40.437		36.5196	62.2307
155.684	115.869		25.3213	65.4781
106.05	22.9619		19.8882	78.3274
24.1036	25.0551		50.2201	44.3895
38.7751	42.8156		50.9404	19.0198
45.3529	22.835		25.5676	50.0596
698.732	84.5212		49.9302	94.5925
196.825	82.5422		30.7123	76.7684
153.743	56.8148		104.799	29.2781
211.604	153.591		112.404	59.2109
113.477	116.287		61.8144	57.5786
88.4856	1.52233		63.5138	309.556
23.1522	50.8269		38.3904	153.718
191.307	44.763		27.8874	64.6768
24.9219	38.6038		141.37	115.039
104.521	303.04		33.6199	77.1706
42.0228	150.223		215.284	14.3335
72.9452	112.114		44.0028	109.13
54.9309	64.6992		55.1497	74.7947
46.78	22.0168		31.258	60.879
152.868	4.24985		39.9416	531.043
29.8124	197.18		62.1372	91.607
134.263	47.0972		92.3319	112.638
39.568	60.4176		122.693	46.0826
190.996	73.516		53.0061	58.8056
20.6974	49.7549		39.7811	23.8013
2.01075	64.382		48.5629	48.4195
61.7941	18.712		53.6297	97.7962
6.90759	84.7242		43.4182	195.856
74.3279	59.4852		34.2107	53.2321
28.3852	35.6797		44.4144	77.0038
6.76804	-12.4768		131.69	370.799
53.2817	164.494		24.0305	36.0722
293.982	88.3271		47.4716	81.2614
43.6339	71.4926		63.8224	61.6835
46.1901	83.094		77.378	11.6925
92.8497	30.7004		68.9671	133.49
73.7888	61.2105		58.1508	27.9841
159.617	222.432		65.0494	111.745
-17.4434	254.515		100.673	258.522
49.1968	182.921		59.5851	346.566
222.451	0.634306		57.1593	31.0382
67.2364	44.1921		51.8103	62.4708
66.1264	173.8		49.6994	49.1398
190.165	23.3932		17.9067	122.46
46.5136	146.842		64.075	117.276
23.0887	11.7347		15.59	42.4501
4.9349	47.5729		93.4185	33.5295
13.7454	44.56		301.718	42.5608
77.639	-4.59872		36.9873	49.3424
51.5056	3.96441		63.9191	516.14
447.141	142.928		22.8238	63.9394
396.219	162.807		75.4261	55.8746
10.872	77.5692		66.9482	54.0974
16.9677	75.7361		110.644	97.5624
24.5793	76.5417		27.8672	107.867
73.294	150.895		122.577	50.9498
167.729	127.92		47.1505	78.0016
916.166	100.404		79.704	33.3627
36.2252	88.5237		92.0918	89.2685
19.4098	11.8932		41.3868	138.595
50.9538	67.6614		64.5941	73.1172
252.898	116.287		106.168	534.309
14.3099	367.263		61.6975	124.705
115.387	249.916		81.1539	38.0958
219.749	42.4985		256.807	25.128
13.479	144.197		146.351	59.0862
3.66629	23.5962		35.2163	295.119
82.7769	37.849		36.8314	169.531
58.9904	425.619		60.7076	93.9205
24.8204	229.092		41.8592	101.543
54.5503	29.4952		72.3377	61.3
33.8592	74.6641		35.7963	76.7029
86.8555	32.7048		30.7903	72.7399
82.5232	171.535		58.7869	37.6187
61.1471	-7.33892		31.0834	67.271
73.719	89.1834		74.5873	222.269
147.413	34.1637		45.0209	77.2018
52.1399	25.1629		25.4367	68.6351
44.6107	319.265		255.26	58.6294
70.0527	6.34306		64.2979	126.123
72.3806	26.3617		60.5672	43.5507
191.015	13.2126		54.6274	41.0797
28.0173	20.1138		70.9346	99.9321
69.577	11.8932		28.4954	110.112
115.539	6.72364		17.1225	63.1396
110.845	61.5277		69.2509	39.488
64.0649	69.7736		26.6979	48.6861
8.37284	158.659		88.1522	64.3868
80.9628	10.9418		31.5573	61.5634
52.197	149.905		299.562	31.891
427.471	15.0648		78.6517	130.768
35.9207	204.056		168.692	39.8216
208.35	20.2978		17.7555	69.1807
46.8118	50.9982		71.7656	60.5517
53.0533	110.686		31.9253	78.9448
64.788	60.259		104.89	242.055
50.1102	60.259		99.2305	290.771
13.5297	65.1749		53.2867	24.6447
-10.7832	61.3183		39.0203	42.0151
116.96	30.3198		150.409	49.7135
37.6143	17.5512		160.187	76.9259
123.372	56.0282		27.9264	59.9436
509.639	145.066		69.6874	69.4536
85.6884	70.5475		38.1348	294.301
10.6246	123.195		37.3381	51.5313
5.99419	108.549		22.1924	51.5188
36.7897	122.738		45.9454	92.2243
99.4211	98.5901		40.2223	111.079
10.3075	212.81		105.477	63.1396
221.899	59.4979		42.21	195.538
239.235	45.3529		253.104	54.4357
20.9321	74.2138		28.4627	117.12
165.681	168.3		88.5202	110.346
24.2622	62.162		33.9863	367.691
22.2007	157.118		52.9094	53.8168
14.7476	58.9904		68.8892	49.7322
45.8984	83.8869		220.229	65.5295
214.256	63.5574		83.7964	37.6172
295.942	7.04714		21.8775	37.3225
277.946	156.42		31.258	25.6783
65.473	155.589		77.7677	41.8904
47.8901	138.463		60.1385	83.7184
161.323	61.8448		110.047	204.937
56.5357	-1.42719		23.0592	154.934
72.0127	123.055		72.4936	42.4205
255.391	14.589		86.2908	134.113
1.14175	87.2805		55.7343	102.738
41.1411	7.52287		15.9018	188.744
169.658	410.922		74.4813	33.69
36.517	83.4112		17.8381	43.055
76.3133	35.1405		101.764	37.5439
67.4457	45.3529		34.627	31.18
64.5025	10.1489		53.7466	175.076
110.331	72.5899		19.0198	408.293
33.1108	99.6685		36.9219	66.4915
-3.04467	56.9987		64.9324	75.4214
10.466	95.8626		54.4294	86.2799
23.0443	146.246		39.3539	45.3841
60.7348	24.7379		160.811	43.73
55.0006	43.3421		22.908	66.4135
151.853	22.5179		46.4583	186.218
169.442	53.7067		73.7018	45.6398
161.615	12.0518		55.8263	123.535
21.4268	437.925		41.4695	43.9639
56.6372	71.2008		34.4259	79.5372
90.4837	17.5512		72.1428	413.408
60.3415	23.945		308.714	63.3953
46.9386	37.7856		91.5618	81.0104
12.4768	90.7057		61.2173	57.0595
248.921	128.973		56.9597	351.555
44.0145	194.986		33.9863	26.3128
17.6844	25.7972		26.3425	100.967
18.3949	100.22		26.7805	88.7977
100.855	25.8987		98.1002	142.555
143.55	17.4815		61.7505	51.815
52.7425	31.3537		172.391	133.256
14.9696	34.2525		50.493	36.1049
81.1911	84.5212		130.038	53.2618
385.182	183.175		19.4096	29.1144
161.615	55.5017		20.9764	36.013
53.7574	13.7454		38.286	52.0442
133.921	11.4175		79.5699	21.0574
41.0015	74.5309		38.0085	37.8947
57.0431	4.64946		103.705	95.5092
32.153	26.3871		58.8367	44.4986
223.085	37.0435		37.8058	37.151
28.5438	155.405		75.3934	57.3713
120.867	139.547		43.2233	297.964
259.685	37.5509		77.6648	53.5003
0	122.675		45.4667	111.832
187.069	80.2777		56.2488	156.195
16.4158	-0.424985		77.5417	51.2288
148.542	66.6021		71.4288	81.6527
123.163	73.8966		50.4805	19.7993
22.1436	52.6474		85.0529	68.5961
144.412	45.67		142.142	78.2526
22.2832	65.8092		85.9743	29.9157
131.936	67.8707		34.5054	38.3826
10.6246	112.748		74.9319	97.5935
177.606	34.7282		37.0263	248.436
62.4284	32.5589		90.3052	76.4956
113.35	46.9386		23.6345	87.273
53.9921	71.0422		61.9205	80.9512
0	10.7832		46.4583	227.264
69.3613	90.5471		32.4444	47.1131
139.858	97.1376		82.9389	363.742
92.6594	30.6053		55.3446	63.2503
134.314	53.916		53.8635	129.054
9.19743	99.1103		46.1808	73.0128
75.4824	80.0811		61.6196	37.2991
36.9356	22.2007		99.4254	76.4301
340.749	4.25619		132.493	132.64
316.836	58.3561		291.159	53.0731
12.8447	39.2382		33.9473	121.677
26.6408	33.1234		57.3713	93.2283
102.44	205.445		32.856	381.137
24.4842	24.2622		33.2925	62.3211
129.145	257.718		111.442	41.22
65.0163	198.538		402.873	51.0261
64.344	10.5485		28.5469	146.886
308.755	2.53722		23	81.0369
218.912	-1.90292		72.9301	48.7578
20.5071	45.0357		51.8103	45.2376
62.162	26.6408		15.3297	98.7238
86.551	95.7802		20.6147	52.3451
345.735	12.369		64.3198	115.932
184.843	90.0714		138.252	70.311
145.028	93.7504		90.2662	60.7621
61.3247	81.6161		58.0261	142.571
20.7481	73.3004		64.2933	31.5012
34.5506	20.9321		192.615	107.928
409.717	101.33		51.6232	43.6521
122.58	71.8161		40.0664	159.876
56.7704	61.8448		50.9014	39.806
67.8707	63.8112		64.828	34.3136
113.858	68.3464		458.814	77.816
-23.6279	295.092		112.131	54.3312
214.915	141.723		27.5242	74.7152
100.994	55.5017		47.456	97.2599
48.1565	283.604		60.8463	228.589
90.23	244.982		110.338	21.3973
27.9095	160.955		118.422	30.9462
191.643	131.936		79.1583	33.4609
38.6926	72.7358		325.793	66.0627
72.7739	153.185		64.1529	281.93
62.3649	66.9637		120.438	56.7383
177.181	163.651		144.395	81.4844
249.65	51.3788		76.9789	484.187
394.963	41.2299		39.8621	63.6587
43.691	68.9807		19.6699	224.146
27.7953	42.1813		335.186	251.74
50.5859	25.5562		32.5831	98.716
13.7264	104.87		39.4428	55.3539
117.981	-1.90292		12.0339	104.141
271.952	21.8835		24.6478	71.8981
24.9219	47.7822		47.0429	95.213
273.05	194.288		34.2747	33.7134
27.1673	164.196		141.819	113.69
72.5646	149.88		221.651	33.7306
70.0908	144.622		412.317	59.8657
-9.30526	93.1732		94.58	69.1807
269.263	116.712		274.723	37.5501
135.615	152.589		147.638	77.1083
6.13374	125.041		28.9101	126.981
-22.4544	114.625		21.5142	303.132
0.158576	71.4038		43.691	147.56
-6.97736	24.1036		58.3846	62.555
118.894	118.19		63.191	428.051
55.026	62.3205		77.9782	68.3529
26.0065	91.0229		65.8258	108.008
198.347	80.449		36.041	130.978
75.7488	207.735		47.5184	107.166
217.446	87.8894		22.1659	53.5876
83.7728	36.1554		72.3081	315.737
22.9619	64.6992		68.2391	36.384
150.603	257.953		48.1638	45.367
6.79341	80.2397		14.6422	57.1483
247.811	57.2715		37.9492	59.398
460.906	69.7736		212.398	13.3903
54.823	25.7972		24.4374	22.2205
187.393	71.0422		35.1384	117.055
191.96	144.412		41.0158	373.771
13.3204	131.162		44.4705	124.72
8.99445	27.4591		149.976	175.107
27.9602	141.812		63.0616	56.0882
-35.7304	42.4985		55.3228	130.576
582.768	55.8189		61.8534	49.5544
387.079	49.9008		40.796	104.141
10.3075	46.9386		35.6076	125.157
26.3681	198.855		34.178	302.498
77.1252	12.4134		271.984	73.8842
52.5522	66.6021		54.6103	36.7504
122.802	33.9988		35.4673	61.6196
-7.40235	51.1694		32.9292	55.7156
336.062	11.4175		21.5766	53.2462
31.8992	80.6647		215.766	88.4079
42.4985	85.1873		19.5265	44.2492
225.749	20.9321		155.882	91.7473
112.272	64.4899		49.7649	77.7942
131.511	43.6402		184.187	75.2484
-6.62849	163.492		161.279	283.349
69.2218	78.5651		54.0007	127.728
52.3683	33.3391		24.6385	43.808
4.23082	43.9764		14.6546	58.4236
7.45309	56.6942		54.7989	55.0141
132.411	86.0309		99.2866	114.175
14.2465	15.2868		402.379	220.365
311.875	69.9322		105.7	123.941
55.1846	89.4371		59.3668	85.7763
29.9012	83.4746		101.865	88.8631
1.26861	8.24597		193.16	25.5895
61.6355	28.6833		182.637	26.4033
5.07445	42.2448		37.943	329.547
222.698	225.813		43.0596	66.1531
110.496	122.63		49.8366	79.7305
72.1523	212.353		55.9994	45.5556
41.4392	231.61		449.967	88.489
70.6807	70.7251		18.6114	58.182
14.5129	70.2811		30.0544	76.3241
104.73	115.317		42.7556	76.0279
31.7153	80.9818		104.575	70.9346
18.9531	116.395		33.9691	47.3001
94.1944	189.023		24.6806	106.402
42.1116	89.4371		23.5409	98.4713
39.327	26.7296		56.0617	53.8854
25.5498	47.4651		36.5711	121.329
64.2742	32.0324		53.8324	108.332
217.358	38.2677		41.5084	71.1685
30.9541	67.0271		19.5842	58.5702
-4.31328	58.7811		73.5678	33.3627
140.543	43.4499		24.8084	90.2974
79.561	87.4581		52.9609	95.941
101.242	84.997		83.4066	53.1464
295.688	51.8545		48.5801	322.285
14.7476	84.8384		42.977	106.612
17.7606	94.1944		50.1219	36.1018
42.0735	172.214		61.0271	126.917
102.206	43.3421		34.111	75.0582
49.59	230.253		44.9897	67.5516
32.2735	8.0874		119.7	107.794
58.8636	44.9279		70.7787	41.4508
48.5244	97.2581		19.5078	173.439
99.586	76.5417		25.5676	65.4329
70.3001	174.517		64.1529	190.306
68.505	43.951		26.7961	59.3668
261.283	34.2525		221.106	488.931
3.55211	164.209		107.727	42.6387
52.9455	80.6266		46.4895	59.5149
298.676	33.707		27.2654	60.1946
9.72391	23.8309		94.1637	64.5879
40.8366	36.7136		14.4161	100.992
39.568	64.9085		28.3567	97.4111
323.496	50.0404		70.8878	102.426
73.294	82.4597		76.5392	418.709
206.473	11.1003		76.625	64.4975
56.0726	69.7736		89.1671	547.851
260.56	105.085		380.76	314.373
143.049	201.709		42.6995	44.7745
5.07445	285.882		45.01	33.768
52.2541	66.6021		18.178	228.425
46.0506	65.4921		42.6777	43.7565
97.9241	104.933		214.643	32.0702
47.9281	50.9855		119.72	101.751
84.5212	82.8213		51.4595	158.976
21.725	54.6898		93.1504	40.1256
417.145	86.0563		42.4516	91.6693
0.634306	-2.22007		76.4597	71.9199
70.1352	87.4264		42.5608	36.0519
31.8992	155.405		109.317	123.317
221.138	35.6797		87.9792	105.35
73.6873	22.835		39.5987	115.106
88.8028	111.638		48.3291	346.923
-2.26447	101.413		135.131	65.5171
-22.2007	194.732		331.88	46.3024
45.8286	105.295		34.3495	67.5422
-21.9914	4.567		58.4236	113.145
26.0065	190.292		62.6329	78.555
182.889	33.9988		36.7036	39.7452
70.1986	30.7638		55.6392	42.3316
87.1346	73.5795		364.089	95.0991
20.9321	62.7963		68.0115	160.448
51.8037	112.431		50.2934	75.7161
273.811	53.5354		53.1308	69.2977
58.9587	147.984		42.1928	20.5664
135.044	31.081		98.0612	337.122
373.942	61.4008		73.878	37.1729
131.549	153.629		183.573	119.385
98.8248	179.35		248.952	382.372
27.5162	47.8266		215.688	59.0082
61.8004	119.966		41.6768	93.813
81.1594	8.01128		98.373	32.1154
193.552	141.52		30.5097	44.8837
183.866	54.0428		81.9677	187.049
52.6157	268.521		405.224	49.7493
-5.83561	55.5652		364.612	93.6571
166.651	80.5568		40.4093	116.64
76.1547	65.4921		85.2104	37.5174
0.634306	28.5438		69.7919	87.4803
142.655	90.0714		49.0462	271.422
13.3204	23.4693		50.9794	415.474
108.39	180.568		258.677	365.586
63.8365	260.065		94.7484	162.158
14.1133	34.4111		89.5382	38.4855
74.3026	144.197		344.806	73.7829
154.802	144.412		129.647	54.0974
53.2817	21.3571		36.8517	60.1775
316.106	323.578		36.0675	180.076
86.9633	84.1533		28.6856	40.2488
25.3278	129.468		80.1015	39.4241
440.449	60.8236		89.4478	81.302
19.5366	73.738		58.5405	290.442
18.5027	72.1523		250.709	33.9738
86.0245	35.8002		226.523	203.107
58.5654	67.2364		32.803	32.5676
47.9281	189.023		19.7261	57.0595
114.416	41.509		47.1333	73.984
69.5199	135.741		72.0524	67.6342
110.052	74.2962		154.505	77.8207
23.1522	37.6334		34.454	46.2244
390.542	22.7462		44.5656	116.419
229.746	8.24597		46.1091	54.3312
106.881	74.4675		54.1239	121.836
17.8494	200.441		42.5389	99.1525
189.867	88.8028		214.972	77.1316
163.315	82.9862		58.0276	60.7559
352.725	26.2603		57.1639	46.4255
14.3797	37.849		196.185	33.0119
37.8998	260.624		49.7103	83.6561
24.0402	48.5878		44.7309	53.2555
51.5373	93.1161		41.22	91.3186
66.9827	26.1334		227.365	56.7913
37.7031	70.1986		47.0819	41.5474
108.041	26.8502		48.1545	358.415
124.324	71.518		41.8592	22.869
128.212	68.505		55.9464	92.9945
4.36402	27.5923		196.071	46.3148
175.347	61.3691		34.8951	15.5277
60.259	69.2218		35.6653	30.8417
17.5512	19.9806		60.4971	56.2535
29.9709	107.832		11.2996	45.2189
3.75509	211.985		24.1739	80.7345
106.919	87.0585		34.8125	63.4982
37.7412	74.4865		146.442	47.7756
98.0002	51.4612		473.625	28.907
23.1014	45.67		21.1635	93.5744
220.351	12.2104		71.2932	76.731
49.1587	15.6737		38.7739	56.0789
61.4198	-3.80583		265.927	369.328
35.3118	33.2376		309.462	194.486
89.2278	20.5515		26.2162	140.636
75.0066	41.4392		246.79	29.8596
114.809	12.369		120.628	55.488
158.551	38.6926		70.9455	40.7461
56.5928	77.7024		56.0461	57.8109
26.3681	71.759		12.4206	113.313
182.046	100.696		101.443	59.1797
26.8248	52.8059		75.066	49.7524
43.9764	44.2745		41.8857	73.6519
403.704	57.9311		87.1093	52.4994
-12.0518	7.86539		68.4402	57.9169
24.554	39.2508		27.0097	30.4458
227.64	117.727		34.4462	56.8256
189.131	247.95		131.673	32.1747
55.0641	18.8706		23.9307	49.1865
66.9827	92.6086		46.1605	68.83
100.855	206.219		96.4633	42.9396
255.124	155.614		30.7482	64.6316
-25.4801	10.5295		395.118	41.6254
-33.1932	-3.698		138.994	38.0615
132.437	19.4542		53.5595	57.5662
295.149	75.4824		30.4894	33.5638
6.66021	311.761		31.6836	39.3071
64.8578	66.729		161.107	51.1867
7.33892	13.7454		99.6982	55.4225
8.40455	63.6399		49.7587	58.5795
41.5914	6.13374		62.7966	72.9894
152.741	396.6		127.96	110.105
27.8016	190.482		31.3562	81.1897
46.3741	101.362		52.4137	67.2632
159.261	290.303		208.4	191.862
201.842	12.0518		81.3425	17.1101
82.1426	21.5664		51.2132	48.5894
304.517	93.6679		18.1702	179.073
239.495	21.5664		24.0195	67.999
426.812	21.4395		66.518	115.444
65.4603	217.567		42.316	62.438
126.227	89.12		119.147	76.7575
118.824	160.479		31.5168	55.3758
58.1024	28.1188		153.484	168.099
23.5708	100.43		43.8391	30.427
208.331	124.514		33.2457	313.453
100.43	95.2727		255.19	49.6885
13.7454	32.191		170.828	152.907
64.788	26.8502		27.309	68.9079
180.352	39.5807		28.6186	504.571
106.214	192.512		58.3067	28.5968
83.2209	71.4672		34.9388	53.123
363.774	98.2413		88.8117	45.2422
154.079	56.5357		26.2692	361.501
-13.9547	44.2936		254.496	47.4716
352.991	136.458		175.045	74.7277
-16.4919	34.5253		41.1312	94.58
543.511	43.0059		101.959	86.7585
117.543	53.1231		463.228	278.282
61.3183	101.28		27.6536	27.4696
13.8279	10.9418		51.8212	125.905
31.8421	62.4791		58.5639	39.0857
152.995	122.561		22.7614	73.0876
200.301	23.6279		48.6222	61.2064
29.603	241.277		34.9575	212.726
325.297	45.0357		250.115	37.6359
50.1102	222.007		65.3222	98.7238
5.70875	120.835		47.1162	111.442
83.1384	178.874		72.4936	503.558
66.6021	26.4823		41.5147	91.1128
37.4494	98.8439		37.8323	43.3714
49.6852	49.9008		489.698	82.7316
34.2525	242.229		28.9974	37.6655
4.75729	163.651		98.8018	67.0511
55.1846	122.865		152.237	65.7042
54.3917	92.4818		95.372	55.6798
52.197	50.7445		64.5115	43.9639
44.6742	36.5804		44.7044	54.5853
257.002	62.7963		30.6562	43.1844
80.5568	51.2519		27.1937	66.4525
72.5836	28.2266		241.38	42.1274
24.3764	101.628		28.4003	43.9327
12.3055	84.0455		214.675	75.9858
50.218	41.8642		138.206	136.898
171.434	116.922		98.4354	57.6659
25.5815	117.772		475.678	240.585
109.101	99.586		36.6147	49.1008
42.4985	199.572		479.12	60.0995
103.975	199.489		31.2003	112.315
112.627	93.0336		68.3061	56.9628
168.25	14.0816		71.142	125.422
116.566	105.612		397.747	211.089
112.665	62.6694		79.3532	158.376
186.556	53.5988		19.4205	65.2598
23.0443	86.0563		46.6765	138.92
248.318	93.7187		71.9074	111.687
69.3867	219.153		381.103	105.488
59.149	146.315		20.412	49.0228
51.3788	50.5351		47.5324	89.3308
245.083	143.353		19.3535	425.701
31.4425	392.001		119.201	313.593
14.7984	69.7102		21.8666	171.989
76.3323	4.35134		52.6943	55.7671
176.559	83.1828		17.7851	153.601
16.1748	227.969		26.5389	222.158
290.886	124.958		77.5541	41.9372
64.141	27.7509		90.9413	338.459
40.0881	54.2331		40.1443	61.2688
309.49	57.2715		95.7851	84.4309
72.9452	75.9327		333.023	40.0975
98.8756	58.8509		119.836	345.592
17.2848	103.113		92.2415	70.046
62.9548	69.7736		17.994	70.1551
72.7105	140.943		74.3332	57.7345
41.6295	49.793		25.2558	49.1475
56.4532	102.548		8.69144	30.2836
124.229	97.8924		21.4254	235.826
316.519	57.2461		45.2594	68.2235
35.8383	155.088		34.6784	138.573
164.241	64.4899		64.6986	55.5691
25.2454	80.7154		31.9502	382.537
60.8933	54.1253		141.635	96.2357
11.4175	-8.88028		17.8896	434.4
55.2353	56.9987		51.2694	82.8454
231.997	-17.3356		66.9124	74.776
101.927	9.19743		165.929	28.4518
148.047	236.755		64.8233	52.2172
26.3237	85.3775		22.406	38.8815
29.4318	0.792882		50.8235	61.6196
55.1846	34.2525		56.0617	68.5337
40.5956	9.01983		24.0726	179.628
106.722	63.4306		118.016	153.691
27.9983	199.109		47.5808	74.4096
45.6446	83.4112		30.2446	67.6217
75.7678	-1.90292		82.7518	31.2019
30.4467	49.5837		40.6978	39.131
70.4079	110.75		6.66474	64.5427
29.9963	25.848		55.6018	41.6378
125.047	37.3162		67.0184	103.869
37.1449	79.0979		20.267	245.699
248.407	38.4833		36.5508	193.722
141.158	118.298		7.89946	29.7536
40.3862	162.173		48.4694	130.786
9.26086	-3.17153		39.6766	55.7203
38.1154	22.5179		7.14023	45.1659
37.849	51.5373		38.763	66.6037
6.18448	124.958		46.7015	57.6051
15.1345	80.1318		10.2894	79.8209
30.9922	42.7078		64.7765	13.7083
-1.54771	24.3129		15.629	283.427
123.005	46.5771		50.9965	468.87
387.523	55.5842		97.7494	35.0386
39.143	44.9596		52.4511	54.0506
209.53	198.982		8.70391	57.6051
51.0616	115.532		88.7384	38.7256
49.5329	108.466		59.7737	36.8034
111.397	74.6895		22.0724	21.798
132.323	86.8999		57.9684	49.1086
43.7671	33.0727		184.586	136.569
50.4717	109.31		18.312	367.083
49.0001	8.24597		50.6676	64.3556
26.7994	100.22		37.9508	114.806
49.9643	115.019		7.70147	244.257
7.92882	109.735		30.9618	102.738
19.0926	73.8522		6.58678	73.4914
218.144	87.5342		91.331	24.9752
20.9892	46.6215		60.8603	64.2184
10.4914	15.0394		87.7562	68.0239
113.357	36.1554		11.8484	77.0537
237.865	115.805		51.2132	62.7343
41.8642	62.7075		239.073	196.185
22.41	80.449		71.7141	57.3526
10.1489	52.2668		6.64135	73.8967
53.5227	71.7653		114.382	29.2422
0.634306	58.9904		63.6291	55.3228
10.5739	96.8585		31.1286	44.2211
21.4776	31.6075		12.5889	121.067
72.7422	37.6334		33.3112	130.769
233.266	150.489		31.6789	66.1952
208.591	176.971		109.325	73.772
87.8513	73.5097		92.7341	188.621
72.0571	74.6895		38.7708	57.5771
35.1596	84.8574		59.2421	47.6743
46.3043	101.647		29.2531	14.3553
26.0953	63.1768		48.2901	333.916
57.7218	53.916		77.1987	543.001
141.495	246.669		32.7656	31.7101
86.6906	279.304		41.3354	53.2664
116.002	78.8125		137.926	37.0107
129.938	115.805		103.518	60.6452
19.9806	12.813		19.1243	92.1183
30.9414	132.145		48.2667	51.815
258.518	37.6334		302.468	76.3989
29.603	65.5428		100.127	144.909
23.5708	140.182		113.885	32.2713
5.32817	93.4523		54.4092	544.996
355.421	75.4824		24.9752	224.964
302.97	26.2159		54.0132	45.565
19.8474	39.9613		170.711	292.898
147.501	615.384		74.8945	51.0667
22.0421	56.4532		70.1239	51.7417
150.28	140.816		12.1602	53.0451
98.4442	99.9666		34.6442	38.4388
71.2008	39.4665		9.00324	57.6285
220.168	111.847		43.4338	38.4294
599.717	86.2656		47.3547	65.8788
88.3778	38.7624		321.2	51.8041
168.56	46.5136		62.7888	354.645
19.4098	30.1295		45.2765	309.289
24.2876	44.4014		58.8336	43.4572
95.647	28.2266		17.0227	121.602
131.447	72.7358		32.8045	78.3866
58.2483	45.7525		97.38	42.8507
133.68	36.3647		127.332	80.3822
244.017	31.3981		112.248	155.183
83.7284	68.08		398.949	25.022
422.13	56.1361		37.1822	47.3781
17.3356	135.316		17.0274	135.894
33.9861	33.6182		100.961	35.7432
250.329	60.8933		159.564	50.242
64.9719	83.6015		265.674	109.969
127.813	158.259		116.146	246.07
56.1995	59.2442		90.3956	415.864
20.8433	147.432		36.8096	83.4612
170.869	145.326		51.5094	329.885
277.477	249.028		34.8047	207.321
190.4	184.31		46.9649	79.8209
-18.3949	95.463		190.915	28.932
66.304	68.505		43.9545	45.6647
135.335	27.7509		82.3153	49.9988
-0.424985	234.439		19.6746	58.5078
126.468	85.1238		212.392	94.2417
147.305	70.4777		62.5378	40.8459
24.1036	31.9563		110.299	118.827
221.614	35.3625		40.004	138.478
18.3949	148.155		36.2468	42.6387
45.0357	52.6474		59.3278	185.473
62.162	139.23		36.7925	35.6824
124.292	81.4005		60.4004	47.5496
23.7865	144.26		41.563	42.9895
25.2581	76.751		56.0976	72.1226
27.199	209.213		30.7794	36.1533
220.662	242.578		26.4157	71.8856
40.5956	89.2278		37.8838	363.538
66.8431	122.281		226.325	89.5257
23.241	102.548		36.7301	44.6186
11.4175	47.8457		38.8535	150.411
26.8502	34.8868		68.1284	43.9561
81.0389	38.4833		36.8704	120.406
131.193	231.947		24.7881	30.5159
125.865	31.969		31.8426	59.6381
38.8512	54.5503		77.7163	37.2789
175.823	260.624		38.2579	268.733
199.001	104.597		116.016	35.0464
80.5568	163.651		82.1859	82.8516
48.4166	182.68		100.595	83.1993
9.9142	94.5115		43.3403	93.8519
19.6635	48.3658		58.1711	52.2266
52.4127	72.1015		53.3958	60.4207
147.267	29.0195		46.1917	54.1753
42.9235	50.4717		21.6047	43.7191
86.2656	56.2946		39.4428	52.4604
116.712	33.3645		85.2774	44.7434
47.7822	63.2466		104.89	107.727
95.3996	70.6173		91.2281	60.4519
4.44014	164.666		184.067	352.989
138.913	15.1536		98.3341	454.566
72.8373	168.231		39.5488	47.4716
104.66	72.9452		110.631	45.1721
110.249	60.6396		22.6227	36.4542
331.533	70.5158		59.1236	154.302
109.285	29.1781		212.102	34.2092
66.526	123.214		156.108	38.5588
235.27	109.735		117.047	169.797
153.217	52.2224		365.31	94.3196
166.429	164.71		122.888	159.564
143.144	185.712		54.2813	88.2239
24.1036	35.0454		106.987	52.6007
55.8189	93.2429		38.8503	66.175
24.4208	52.1716		84.3155	79.9643
157.01	-16.067		68.4792	61.7365
63.3227	180.352		60.9258	85.1652
315.745	259.501		176.167	44.681
217.212	66.6021		239.619	79.2644
73.9347	303.382		93.3063	51.0573
101.698	15.9655		109.715	62.0873
9.67316	89.0121		134.341	66.638
10.7832	96.9092		11.4368	367.951
511.346	456.973		37.229	58.5561
119.319	88.9297		118.25	75.7285
10.1489	79.1296		45.222	253.057
57.4681	160.416		120.213	59.0347
186.169	0.209321		15.6882	92.0123
-7.77024	78.0196		65.1039	43.4962
2.96221	34.9756		36.5976	84.8487
20.5388	198.113		52.7395	10.0166
34.8868	33.3645		22.6741	354.439
191.966	36.9166		144.858	324.923
245.584	5.28377		78.4802	106.324
310.639	-4.59872		43.808
505.148	163.378		36.2281
11.3097	173.007		127.604
62.7963	117.531		45.328
27.8397	53.916		19.2069
125.523	153.978		121.732	16.8606
17.4434	77.0681		73.0782	5.96942
76.6051	120.943		18.3962	100.213
15.5405	39.7519		58.9989	19.4096
85.6884	89.6464		16.039	24.7679
67.9151	121.152		304.571	5.67789
65.0798	35.9461		10.0899	5.92421
98.07	124.831		43.8345	38.4138
236.596	80.5568		44.6654	49.0306
4.50357	262.603		272.046	5.61241
29.8124	108.232		42.5093	8.76939
30.3198	75.4824		33.1678	47.3828
109.843	45.3148		70.4014	30.3538
29.8124	3.59651		116.847	5.83846
176.178	40.1706		5.53446	113.339
279.177	36.1554		37.2711	51.7417
100.512	100.601		311.177	314.139
85.8406	190.133		76.3521	339.738
55.9458	27.3576		57.9169	58.5561
150.965	56.7704		10.0228	22.5868
57.5188	46.7483		45.3904	5.50796
27.5923	22.1246		141.051	5.61241
88.3905	229.302		35.1243	22.1254
51.2329	128.764		67.232	13.1346
8.24597	54.3156		6.11908	21.2539
-5.70875	58.039		29.5821	79.4701
41.2299	9.72391		63.997	68.6133
55.5525	161.539		9.97762	42.5919
105.929	36.0476		27.0955	260.461
14.3797	208.687		53.6983	5.70595
24.1036	62.7265		11.2669	43.7628
411.214	56.0029		14.8277	248.287
273.341	108.549		5.76831	5.39883
8.67096	67.2364		11.1858	5.7839
21.0907	10.7832		9.57227	39.2292
69.2472	130.115		205.294	90.048
180.327	15.2233		61.4637	26.503
44.8264	132.253		54.1254	5.45651
232.473	27.2751		12.2023	35.4486
125.593	182.839		20.5897	55.7016
73.96	58.1214		26.9084	42.2006
411.468	59.4154		120.979	5.69504
181.253	45.7398		32.1154	262.407
-27.2751	94.2388		63.1957	58.8367
264.125	42.8981		108.221	5.73869
100.062	7.18668		319.595	318.348
154.447	113.921		35.1882	34.2154
90.0841	127.419		42.4828	36.78
8.24597	4.25619		53.452	59.6521
-1.16078	84.3627		127.137	5.47366
696.677	122.561		38.2143	80.5786
81.8254	19.156		180.813	31.1021
97.3469	133.965		34.7268	16.6034
68.3274	31.3981		39.5207	254.624
194.751	18.1855		82.5492	61.3795
-15.2995	283.141		21.2024	47.3937
-14.3353	42.8156		89.3308	6.43088
69.1393	34.6775		19.1695	73.9887
30.8463	59.0539		9.35401	48.485
37.7412	85.6313		7.24936	6.5026
698.275	119.725		66.0627	50.3464
147	104.502		22.9625	35.4767
-16.7013	63.8556		201.457	67.7776
70.0908	60.0053		5.37856	7.06072
22.5686	262.463		7.56116	6.04113
92.9638	150.013		122.927	6.10194
76.6241	75.1652		252.741	5.43001
104.762	30.2374		85.5892	37.6172
52.1716	73.034		27.5476	28.2694
53.5227	44.6107		122.771	123.584
94.1944	238.753		36.1299	43.4338
59.6247	-6.97736		8.76939	5.42533
585.915	107.743		5.61241	44.7215
51.8228	83.519		5.99125	17.4296
52.6474	89.9128		9.35401	5.40818
410.294	50.6176		5.86185	5.2554
269.256	10.9925		6.1908	49.5638
3.20959	-8.67096		8.45759	36.0644
49.9516	152.392		5.70595	51.6809
67.0778	88.0416		5.45651	46.3538
58.1722	104.819		5.33958	23.8792
205.318	291.781		9.08119	170.828
212.067	78.4446		5.26943	50.0128
21.4776	64.6992		9.47094	29.2921
74.3977	43.2596		7.95091	475.73
136.376	36.9166		6.52131	29.0364
43.1328	21.9914		5.47366	34.8047
142.528	61.3881		5.4378	5.65138
52.5205	41.8642		5.50172	37.5408
4.01516	117.981		8.10681	201.08
217.884	28.5438		5.58591	5.80728
61.8067	184.31		5.41753	28.2959
95.0634	150.457		6.00216	48.7453
222.502	39.327		5.49548	34.9684
-25.4483	157.2		5.88523	46.9603
168.212	99.586		5.53446	32.739
13.1618	34.8868		5.65138	5.80261
88.1685	57.0875		8.28922	5.48769
140.391	148.745		7.23377	146.351
50.3892	85.3522		5.82599	31.2767
15.0648	82.7769		6.39191	18.9138
25.0551	217.503		5.87276	5.57343
5.81658	470.211		6.02866	5.91174
213.685	37.424		7.01551	66.56
12.2611	152.024		5.37856	5.65138
6.62849	13.0033		6.39191	8.78186
162.306	44.4014		7.97742	30.2446
36.6819	65.1749		6.27498	5.57343
46.9386	-1.54771		6.62576	48.4382
174.504	95.3996		7.22753	5.69036
106.487	68.3464		6.48545	25.2169
45.8793	21.5664		5.57343	47.1754
2.74654	0.126861		9.12016	5.21174
89.9636	72.0571		6.39191	35.274
6.20351	59.6247		8.51215	5.30061
37.7792	100.093		8.10681	57.1639
-7.25011	138.596		5.5672	21.151
40.5385	124.578		7.48321	54.7989
135.386	134.092		5.57343	37.3599
192.068	48.4863		6.57899	54.4092
-2.37865	71.0422		9.35401	18.178
219.895	21.8835		5.55005	20.2405
12.4324	114.968		7.57675	59.5991
43.9003	52.2224		5.80728	18.8218
118.774	197.745		7.06696	41.0532
58.8001	301.853		7.19791	43.8859
250.043	23.4693		6.85961	60.2632
65.695	155.95		7.57675	57.9279
345.062	97.6831		5.86185	17.3314
32.3496	35.8763		7.40526	403.747
30.9922	21.3571		9.17161	29.5041
250.284	11.1003		16.2308	31.9798
3.38085	106.405		15.7849	18.9809
272.878	40.7541		11.256	87.7048
57.0875	20.2978		6.54781	36.2328
81.0643	21.5664		26.6792	42.4501
32.1403	91.4986		6.70371	83.9211
111.987	130.191		6.39191	17.4873
292.415	130.191		6.55405	17.57
81.0072	229.828		11.2872	33.5451
3.17153	66.1581		5.84626	47.0585
-5.70875	54.5503		6.15806	17.5933
3.48868	84.4705		6.67253	17.5388
189.296	73.941		7.03734	17.5778
720.311	261.759		10.913	45.9235
213.577	96.5413		6.30928	63.7367
108.657	360.603		25.9574	17.4296
70.2938	29.1781		11.5756	49.0509
132.043	149.696		6.59926	17.8506
49.1143	104.87		6.92197	88.8039
232.264	113.452		6.83311	30.4005
-7.73853	486.671		6.44803	43.0596
-19.0292	100.22		6.46986	34.3651
8.24597	94.6701		8.37964	40.3314
187.12	110.458		7.26027	59.4214
316.43	46.8308		14.4099	90.2273
90.0714	59.6247		7.76227	17.1802
15.7308	38.3755		7.72642	85.1215
52.9645	405.391		20.0722	96.8359
55.5017	65.2066		5.84626	17.1101
65.5745	114.721		8.05537	53.4909
240.193	6.13374		6.26719	321.077
531.922	2.3279		5.81976	77.7942
25.7972	23.9958		7.32731	17.149
27.2054	280.154		5.92421	106.355
123.601	145.047		6.08011	36.5586
390.872	0.634306		8.57451	16.8996
425.277	33.7451		5.89147	37.5455
130.033	5.07445		5.84626	29.6304
52.4634	208.052		6.45115	362.811
219.92	95.4249		10.0259	53.6297
9.03886	5.3472		5.65138	10.5622
63.4306	28.9053		5.41753	17.0196
194.624	-17.1263		8.80836	16.7593
418.007	67.1095		5.66386	36.1377
22.4544	154.453		5.32088	253.26
285.406	343.286		6.08011	70.6618
13.8469	41.7881		5.37856	43.2
61.6482	77.639		6.74269	64.5598
6.76804	300.845		7.32731	64.075
176.971	371.843		6.10194	141.526
269.155	151.726		5.87744	57.2388
60.5254	20.9321		5.57343	301.745
250.322	68.505		5.49548	79.3532
117.981	70.2494		11.3807	163.295
15.2233	126.861		6.45427	40.082
190.222	123.436		5.88523	248.739
57.4871	194.941		6.04893	37.9757
117.41	108.397		6.19703	43.7612
81.2546	70.8329		7.14491	158.103
-13.7961	9.96494		5.67477	72.2987
73.2623	6.0259		6.11129	28.4362
450.566	21.725		7.06384	22.0303
34.0939	14.7476		7.41306	90.578
151.39	-8.75342		6.41374	49.3315
56.4532	46.3931		6.98121	74.5811
143.607	100.778		6.89859	55.0016
123.423	-3.17153		5.76831	20.5165
134.302	55.1846		6.13156	17.6947
-4.44014	10.466		9.66581	34.9061
40.8683	31.2649		9.02351	53.8682
27.0658	140.308		7.53466	29.4464
266.408	120.042		6.50883	19.3316
48.5751	34.5697		6.97342	25.3276
278.187	181.094		6.35293	408.108
17.602	13.5741		6.54781	54.0116
172.614	17.9699		5.33958	39.0374
364.516	102.523		7.20571	43.691
40.2023	225.604		5.69036	27.2514
132.931	34.7282		7.41306	50.005
25.4801	70.4079		6.64603	27.7347
2.53722	105.041		6.35293	18.0065
128.288	113.16		6.73021	49.2645
120.391	137.391		6.67721	59.8657
95.704	89.4371		6.62576	60.4753
122.25	16.9169		5.53446	26.6075
1.26861	69.5643		6.30305	22.2672
34.3603	20.2978		5.33958	45.7723
55.8189	78.4636		22.6055	237.657
46.4121	24.1036		6.58523	68.2064
54.341	76.1167		6.85961	17.319
109.551	346.458		6.47765	52.2266
158.209	75.7995		6.23757	59.4198
79.783	122.58		6.6585	52.3653
593.158	209.638		6.01775	17.3829
61.2105	196.318		7.52219	77.9018
12.6861	155.278		7.0046	44.0418
103.956	182.471		8.73977	102.204
280.572	99.9666		7.79501	63.6073
67.433	31.969		6.85961	43.6521
18.0777	380.019		6.32955	17.0976
-0.444014	90.1983		5.61241	26.5685
52.6474	47.0972		11.1469	88.4219
142.953	97.0488		5.94603	52.4339
110.813	129.608		7.28834	45.1175
791.728	66.2849		6.61485	76.6125
118.691	240.878		6.28746	31.4918
294.356	3.48868		6.65226	17.9129
214.224	98.476		5.08235	42.9412
-7.92882	96.8395		6.94691	80.4445
496.027	239.133		7.56116	142.738
153.185	13.6376		5.19148	20.345
12.0518	210.945		16.4864	16.6299
86.5827	97.8734		10.0166	60.0091
451.695	115.019		6.08011	26.3082
34.0939	75.1652		5.76831	27.6614
125.275	125.662		8.12864	73.8702
849.576	63.8556		7.13244	24.1567
394.538	139.757		7.09346	17.6479
131.511	111.796		8.30169	55.9682
19.0292	69.1393		7.04669	40.135
325.063	67.2364		5.92421	73.362
20.1836	115.894		7.71706	40.3283
74.0298	163.201		13.9796	42.3269
104.553	12.5275		7.82307	55.9682
51.4866	82.9545		6.62576	41.4383
126.544	31.2396		5.06676	49.4874
31.7851	12.8954		6.36073	17.8506
98.8185	118.19		5.65138	66.3683
54.7089	64.9085		8.90814	17.7726
-20.2978	71.6765		5.90238	55.474
75.6917	83.2019		6.02087	62.0686
84.3627	87.7435		6.60705	17.7726
47.7315	43.2914		5.84626	116.959
91.4986	222.197		7.17141	74.5562
28.8609	92.9892		6.01775	17.9036
25.7845	74.3977		6.41218	275.515
142.592	68.1498		6.7458	48.7578
328.412	210.52		6.20951	60.0995
615.46	184.71		6.08011	33.8646
49.9199	48.8415		6.70371	41.8592
23.8626	66.6021		6.11908	312.008
137.156	37.2972		6.08011	17.3829
165.554	152.709		6.08011	72.2145
-2.53722	367.897		5.47833	29.9328
110.61	36.6629		6.37008	65.977
39.7075	48.924			82.1423
10.5041	164.983			86.5246
62.162	-6.2606		29.4137	25.7906
30.7131	49.9516		47.4358	70.3266
26.2159	87.1092		78.1372	32.4007
191.319	193.971		56.8568	17.5902
26.5901	38.8512		118.994	29.6351
257.896	150.121		93.0101	110.326
116.078	136.059		25.2558	14.2462
60.3859	0.475729		64.9247	55.0546
124.533	69.7736		13.3684	16.1559
86.3163	278.733		276.121	83.1167
199.946	150.755		35.9506	56.0882
14.6969	109.38		34.2762	51.8727
53.1168	277.699		38.9423	26.2598
182.344	143.169		47.9206	48.7297
10.7832	253.278		40.3641	149.334
90.9277	7.04714		16.8887	66.6427
-9.51459	11.6268		37.6437	94.2323
92.4501	139.655		174.686	273.956
180.91	33.301		73.0549	76.3911
146.188	82.7135		21.6187	306.578
82.9355	32.857		164.007	276.06
385.512	31.9246		56.9893	43.624
61.3183	152.075		61.3	37.572
-2.6958	589.181		42.606	68.077
193.546	113.699		39.0437	109.005
69.7736	41.8642		30.6718	162.888
99.0151	115.951		65.5295	63.2955
178.24	56.2946		85.979	74.1773
216.019	126.018		35.4486	29.6631
37.424	62.162		22.4777	39.4116
226.764	27.5479		37.8526	491.008
11.1003	172.531		70.0413	34.9217
54.3917	100.328		60.8635	42.3659
57.0875	62.0351		45.8861	57.8826
590.469	12.4324		71.6595	67.3661
280.997	274.09		46.8948	56.9971
143.391	37.7412		42.104	58.8913
56.098	77.0237		89.387	51.8524
19.2131	-4.567		65.2442	26.2427
24.8965	35.5211		27.4384	16.2043
75.2921	82.6691		49.291	26.2177
5.49943	71.8859		29.2313	54.0553
76.5036	192.404		174.569	35.0776
32.1403	95.7802		29.3295	18.3962
37.7412	58.6733		260.431	38.5666
294.775	-8.00494		431.594	69.4317
57.9311	-19.6635		27.4135	55.0718
107.559	54.2775		15.7662	316.244
145.763	166.664		178.194	27.8188
178.291	82.5485		24.5434	69.2197
4.44014	116.712		34.8983	27.5429
169.48	90.2554		61.2376	55.4225
54.0746	59.8975		73.8499	27.2935
84.997	47.8266		21.3131	86.8364
88.1431	66.4752		26.277	60.8011
76.2055	75.4824		26.5857	29.3482
27.9095	83.8869		40.9628	24.7211
34.5062	43.6085		26.0353	409.025
97.7529	83.8679		92.7154	173.394
81.2419	107.724		41.9933	322.051
28.7404	41.0205		41.4243	254.99
-18.3949	77.9562		44.3536	44.9398
17.6527	65.6506		119.186	52.0878
215.772	63.7477		23.8917	71.0562
85.0477	-21.4395		48.0796	17.4608
92.5389	135.615		82.2483	128.968
26.9326	9.60339		44.8431	31.6306
38.0583	-4.91587		51.5016	97.9568
57.4935	72.7612		39.092	98.6225
99.2688	76.307		65.1039	28.8805
113.097	36.1554		57.8733	41.8202
10.4216	64.4455		20.9561	62.9837
181.836	116.776		112.275	95.6775
4.59872	145.732		177.773	12.3613
89.4498	28.9687		39.0733	277.97
71.8034	188.471		288.026	67.575
120.448	63.5194		59.32	38.3047
-1.26861	78.8632		37.8962	93.5401
26.0953	38.3121		65.634	50.0518
117.588	88.1685		33.6121	84.7162
174.954	118.615		42.7229	115.901
44.4902	105.295		18.2777	154.809
61.8892	81.2736		43.5632	130.761
54.2458	39.1684		83.9959	61.3358
18.0777	17.6337		360.285	18.1234
51.6579	17.9445		196.122	17.7103
45.2894	98.5267		36.2265	17.3439
67.2364	27.5923		79.8209	55.0063
78.1782	39.7075		121.78	77.1971
67.8707	16.7647		86.3594	28.179
-5.3916	27.1673		25.6362	34.8172
58.5845	290.005		29.2703	99.0746
192.321	43.4499		24.032	40.7165
27.9095	208.826		75.6334	17.6167
287.816	24.2305		65.3222	32.3649
216.247	97.6831		40.124	43.557
144.343	55.5652		125.76	17.4873
11.2589	79.2882		59.3715	31.6992
40.7224	117.347		138.315	25.6456
288.501	60.7094		67.0995	52.9765
87.1092	95.463		81.0494	32.1778
83.3034	76.9603		23.5799	29.5041
24.1036	65.3335		64.1015	412.953
0.843627	36.7897		10.2006	176.167
-21.4078	59.7516		14.1059	36.3248
72.5202	320.851		40.8724	74.4112
151.092	291.571		300.13	58.5764
84.4451	18.712		55.1887	17.4546
58.28	37.2147		87.8108	53.6297
25.6894	61.4515		38.0708	30.1932
17.1263	33.2376		30.8838	129.219
95.907	81.6161		74.2709	37.3194
227.443	103.462		199.786	49.7088
87.1092	83.7284		27.1266	64.1919
103.405	6.07031		67.7776	47.7429
32.6985	124.705		53.7856	97.843
10.466	2.6958		60.3599	22.4185
1.05929	31.081		94.6829	220.777
39.2191	126.385		57.878	322.947
62.0858	139.439		114.743	77.4824
185.192	181.836		48.2901	279.713
-1.02758	19.7459		27.4696	46.6142
47.9535	17.3165		144.877	58.3737
20.8052	26.7677		62.5861	31.4918
52.8821	71.6765		52.8502	45.1051
43.2914	214.941		42.2303	71.5894
35.3118	43.3421		102.66	219.508
38.1662	153.185		42.249	30.427
506.664	39.3967		182.965	280.581
747.054	158.83		71.7921	43.4775
33.9354	119.249		86.0569	87.3821
133.693	65.1242		56.3735	37.282
16.936	57.2461		38.6726	51.9818
336.778	93.8772		26.503	50.3823
15.5405	59.0602		124.954	34.454
71.4355	86.2656		31.3001	84.699
38.6926	84.6798		75.5524	22.7271
174.605	58.3561		41.3588	59.5149
68.7778	177.396		228.004	30.823
149.379	192.937		30.2696	24.6743
80.2397	137.137		17.8365	381.893
235.651	19.0292		40.2067	397.524
107.781	33.7451		338.109	307.591
26.552	446.976		68.2173	143.02
61.3183	35.6797		119.03	43.122
20.4564	225.388		53.1043	57.4103
4.86512	62.162		62.516	358.982
247.132	228.477		222.22	29.554
201.132	344.904		147.754	69.6952
2.6958	64.9085		31.7148	62.2135
19.6127	78.0196		15.3172	60.3848
74.9305	65.9678		34.1422	26.8148
141.279	35.5211		80.4398	80.4788
205.946	30.0661		94.3571	458.581
-11.2082	101.806		59.9249	44.72
43.6402	105.295		97.8212	44.4518
46.9386	16.3841		64.6206	56.6604
92.228	32.9839		41.973	74.5203
65.0798	127.705		53.8791	209.53
43.3865	5.07445		36.3092	168.645
26.8502	132.887		64.114	74.5671
84.6798	137.137		47.0943	47.6369
87.4073	75.882		29.4277	84.9875
17.843	64.8831		117.393	48.3166
440.437	39.6441		45.8861	33.7259
43.2914	55.4383		21.2773	80.6332
158.012	163.105		74.1773	24.9019
57.5125	11.2082		62.8013	28.7527
374.577	30.193		48.3166	312.691
58.1975	21.5664		272.624	91.4199
3.48868	57.7218		281.378	52.1097
50.7445	107.724		105.746	284.708
82.6691	63.3418		27.5117	76.6686
283.788	20.6149		365.463	31.4918
166.372	-4.94758		38.2439	350.096
293.182	-5.91807		45.4262	353.181
40.3609	115.234		68.5119	31.2892
381.808	165.103		48.4195	334.367
221.912	41.8642		289.156	65.1149
46.5136	24.5793		44.9351	175.505
19.0292	96.2559		216.623	35.0323
38.6926	144.495		29.7083	68.6585
195.366	6.34306		37.9944	50.9996
43.7671	23.4693		51.3302	29.8159
123.201	53.0914		71.0983	79.5013
99.7446	128.555		51.4736	40.651
242.514	45.3529		333.603	120.132
-18.1855	101.578		47.5496	66.7253
-10.9418	48.683		51.6451	60.1775
54.5503	30.2374		16.3695	65.4438
181.976	12.5593		50.4602	103.886
7.61167	34.0939		151.964	134.074
1.26861	-0.888028		69.8433	60.4113
50.2687	26.0065		298.798	262.419
-8.48701	80.9818		34.9357	53.2789
77.7024	34.779		133.139	74.4096
58.1975	-17.5068		22.1378	294.617
45.245	72.7358		42.7167	52.5851
65.0163	216.723		27.0222	54.7989
116.509	63.8302		92.8838	545.69
50.903	94.4989		72.9036	65.2255
111.892	63.6399		60.9055	89.2732
19.137	6.13374		73.496	28.4331
564.849	396.6		60.879	43.5944
149.461	190.482		70.1754	29.1814
115.894	101.362		128.033	25.3541
240.56	290.303		248.661	55.4662
24.5286	12.0518		54.682	68.2843
255.365	235.378		38.6991	56.1241
126.861	192.512		33.8615	66.005
43.9764	21.5664		44.6997	46.4583
197.091	132.272		184.664	46.7311
154.479	93.6679		13.6257	58.6356
503.429	21.5664		30.6547	54.7943
140.499	21.4395		52.1954	111.023
64.6992	25.9114		65.1211	61.8924
408.702	217.567		142.904	105.544
-5.62629	89.12		57.1265	50.8858
129.804	203.479		48.1108	42.1523
1.20518	83.8425		260.548	180.757
25.5308	92.837		28.2959	45.6117
284.099	160.479		26.8367	44.2071
95.2727	28.1188		43.3278	59.0192
124.051	100.43		443.507	54.2689
3.98978	124.514		47.3375	96.1031
26.1651	95.2727		36.4697	59.7488
201.392	32.191		7.32731	401.209
360.717	26.8502		40.4405	443.12
53.3388	39.5807		111.703	30.9665
26.1017	54.2902		33.4188	103.257
291.051	109.602		26.3019	19.6434
38.5848	4.66849		57.7501	65.2598
240.719	192.512		43.1579	54.933
4.59872	71.4672		35.935	51.9148
42.156	98.2413		41.2964	85.2385
105.663	56.5357		84.2797	34.6613
55.7618	286.027		57.8702	409.265
43.8749	47.3319		34.2123	51.4861
42.0354	246.295		33.0898	34.7439
-16.2826	44.2936		160.473	97.8165
7.61167	176.128		34.7361	45.5899
55.7428	136.458		91.95	41.1701
160.004	34.5253		57.0595	106.792
9.19743	54.4107		37.3381	62.449
303.858	43.0059		31.6743	59.847
257.528	53.1231		62.555	67.9273
302.335	101.28		26.8367	373.577
335.675	10.9418		59.8657	59.9047
35.0137	62.4791		52.8502	75.6116
34.1764	122.561		96.1452	75.9109
41.8642	23.6279		26.0712	253.672
187.437	241.277		66.0191	115.093
20.7735	332.547		39.9494	53.7232
28.3344	148.098		71.2464	248.536
229.587	45.0357		58.2677	401.113
533.794	222.007		83.1338	173.04
129.982	120.835		26.6589	57.5537
43.1328	178.874		44.3411	44.1089
176.21	26.4823		36.8314	55.0328
45.8286	98.8439		116.27	81.9645
53.916	49.9008		25.5941	36.2468
44.1921	76.51		137.27	82.783
64.6992	242.229		64.008	31.297
66.5133	163.651		91.7691	71.2464
86.5827	122.865		72.6105	306.383
25.3722	92.4818		43.1625	54.5495
113.147	322.519		38.7334	43.6973
341.618	109.83		324.241	67.9725
34.8107	50.7445		82.6271	176.621
-13.5297	36.5804		55.488	300.128
216.552	62.7963		468.48	358.726
93.8772	51.2519		191.117	81.5623
6.71095	28.2266		44.2991	61.0131
558.049	101.628		25.1966	25.7235
416.244	1065.48		60.4098	49.1304
31.5567	84.0455		111.827	81.712
-11.1638	41.8642		438.43	68.2282
254.28	38.6926		81.2911	93.774
33.4913	116.922		83.4066	54.2626
31.0302	36.7009		45.5494	48.5785
8.7217	117.772		41.3011	50.429
16.3334	99.586		144.385	162.526
-6.8505	199.572		52.1595	36.1221
[truncated: 6,598 more rows]

## Sheet: Fig 7
Fig. 7. Both S12 and S12AAA accelerate apoptosis.
hr	control			+S12AAA			+S12
	exp 1	exp 2	exp 3	exp 1	exp 2	exp 3	exp 1	exp 2	exp 3
0.5	0.121507	0.330396	0.818331	1.6129	1.43084	1.37363	1.38889	1.36402	1.97554
4.5	0.78125	1.23711	1.46628	5.71429	8.16667	5.09804	7.7027	7.68025	4.79339
7	1.61751	4.07371	2.11946	9.6	21.8475	9.07944	16.1558	15.2113	8.33977
9.5	2.19675	6.70498	3.26505	17.1613	24.9288	14.876	23.8966	19.0184	16.2704
12	4.40771	8.28352	6.84931	26.375	32.4207	25.2273	35.7748	24.7083	25.9615
14.5	8.73162	12.5109	11.9572	39.5062	37.0572	39.5951	47.6619	34.0054	38.7361
17	13.0279	15.3453	19.0158	46.7852	43.6658	52.7027	57.8537	42.1017	52.1277
19.5	19.2015	24.5531	29.4621	57.9866	47.6596	68.7788	62.5155	47.5939	64.6237
22	49.5752	49.9038	42.3267	89.0288	73.7261	81.5166	92.506	83.1834	74.5572
24.5	42.2508	55.7222	53.9862	96.1806	88.5417	89.2216	94.3046	88.1832	82.6667

## Sheet: Fig S1
Fig. S1. Recombinant S12 (HexaPro) in extracellular media did not suppress α7nAChR surface expression.
Fig S1a
	α7				+S12				coexp
slide	mean	SD	N	slide	mean	SD	N	slide	mean	SD	N
1	442	183	233	1	449	187	120	1	266	76	92
2	404	187	145	2	494	244	171	2	284	104	103
3	435	190	242	3	438	204	144	3	268	72	83
4	438	220	169	4	380	156	169	4	298	122	61
5	403	158	165	5	393	185	174	5	268	87	90
6	425	200	110	6	422	196	200	6	266	67	49
								7	273	85	63
								8	264	85	81
								9	277	91	65
								10	294	101	57
								11	287	103	59
								12	262	86	49
								13	270	83	58
								14	270	98	39
								15	274	91	60

## Sheet: Fig S2
Fig. S2. Extracellular S12 does not suppress α7nAChR surface expression.
Fig. S2a						Fig. S2b (full western blot of media from each culture)
control	+ S12 media
536.81	291.59
487.51	32.25
75.27	98.13
333	187.63
69.54	692
1026.14	353.18
85	232.5
881.34	394.29
702.63	369.09
70.7	133.33
182	358
68.43	65.94
63.26	40.3
573.81	164.08
94.54	592.24
289.65	498.2
418.78	132.78
265.07	724.33
261.09	263
197.49	1351.64
901.95	373.29
43.95	44.9
304.38	94.5
414	334.55
283.54	214.17
325.65	497.27
496.44	212.54
316.85	55.39
224.96	329.33
266	1000.64
224.78	495.13
779.88	27
1105.32	419.42
41.77	522.13
60.41	85
498.81	825.17
518.11	996.33
57.31	605.73
303.66	374.5
200.83	68.4
36.09	382.3
43.17	60.17
45.65	189.11
1032.86	425.35
109.5	66.38
441.36	1195.77
241.23	721.61
317.19	271.29
183.86	134.44
438.53	482.08
300.53	575.75
194.49	47.68
304.42	361.5
309.11	559.95
193.22	537.25
180.03	475.36
476.98	348.82
251.15	594.79
387.31	474.5
609.96	86.6
117.75	280.1
226.57	109.63
404.93	448.55
222.18	34.41
186.73	211.42
570.83	364.77
280.53	310.5
548.39	619.77
698.04	585.78
646.34	124.89
279.25	506.67
490.4	397.86
661.75	423.82
270.59	21.56
276.56	173.13
481.09	512.2
77.51	868.18
578.95	311.63
314.67	360.16
884.36	518
196.4	266.69
616.41	216.56
465.19	248.25
80.63	702.79
572.99	193.67
513.3	109.78
48.47	65.18
50.06	341.1
64.72	538.36
485.63	253.44
175.27	679.33
157.62	575.07
187.29	83.62
190.65	303.86
557	625.89
343.02	122.3
149.96	135.33
81.65	244.24
222.45	369.64
327.2	28
122.21	21.25
625.46	217.56
869.06	364.32
668.26	318.1
216.64	378.18
319.64	274.44
569.25	649
536.67	188.5
103.77	227.27
238.55	26.55
60.94	439.11
189.77	162.22
473.65	675.29
231.77	256.71
173.77	149.58
137.47	25.6
67.69	30.47
1059.61	371.68
543.28	1259.63
214.66	43.32
208.12	935
475.06	134.38
373.18	106
258.36	262.77
130	605.38
348.96	139
1013.43	605.75
48.86	148.04
261.21	363.56
509.91	411.33
276.47	75.54
55.76	425.54
387.9	290.56
399.77	38.25
108.2	35.88
457.53	61.86
410.23	124.41
547.18	534.35
700.1	56.36
264.55	43
119.43	82.16
153.26	473.05
140.67	41.58
320.26	27.5
165.67	582.52
1251.97	141
488.21	72.19
806.84	138.36
88.63	293.25
180.2	134.7
258.26	707.74
161.73	417.79
415.23	54.2
1096.11	682.43
123.36	557.22
579.63	267.88
248.68	216.7
284.87	36.88
73	325.56
74.84	10.67
314.76	512.57
696.47	46.08
78.2	39.08
865.2	1124.22
183.16	13.73
401.13	822.46
173	782.94
128.44	31.91
245.51	609.11
261.21	82.6
85.29	665.69
152.75	53.89
233.02	26.75
368.61	148.93
230	1350.13
231.93	585.86
763.61	240.86
281.14	253.53
474.9	544.76
354.44	291.27
221.51	64.25
97.63	415.32
86.94	487.46
165.62	142.75
208.96	554.88
405.61	502.64
700.15	510.75
1341.81	38.73
537.99	294.36
350.61	304.47
697.67	153.15
227.81	189.41
454.92	1658.76
331.79	207.44
473.36	144.11
492.94	344.63
926.19	21.33
443.69	350.44
889.28	21.6
644	352.38
1255.17	798.73
922.26	336.5
314.13	237.22
43.12	271.5
176.55	484.55
662.83	1178.33
283.08	701.62
602.46	584.32
289.09	128.5
1517.29	364
697.57	16.25
1225.75	262.6
318.57	635.33
743.58	534.46
850.64	42.44
661.07	153.48
432.38	491.88
768.25	877.31
479.36	577
588.08	69.14
1280.44	859.7
278.67	1122.5
102.96	33.25
256.64	591.05
193.96	29.2
124.67	33.64
433.8	338
271.64	225.38
485.71	368.08
1237.69	234
501.17	915.47
467.72	232
515.68	19.7
504.27	650.33
72.96	223.5
310	206.95
475.68	117.78
327.58	680.7
392.1	317
507.15	549.23
564.06	1427.56
597.19	151.67
391.85	992.06
300.5	1145.2
1213.09	987.5
572.86	139.24
609.64	370.13
954.37	254.25
1106.35	613.77
1885.8	490.82
487.86	36.75
111.23	831
521.92	453.67
563.53	598.38
878.36	264.48
746.64	755.69
76.76	53.5
65.65	57.83
316.25	149.64
633.47	400.58
385.71	263.08
355.78	450.94
404.24	569
199.09	35.65
269.5	399.38
390.69	129.56
186.94	206.88
405.79	488.73
71.75	686.27
704.45	58
776.67	379.05
199.07	496.88
592.62	96.9
276.93	59.63
548.55	596.83
362.68	43.19
134.76	564.33
814.34	532.1
232.83	224.88
531.65	248.28
880.08	211.71
460.27	260
117.62	40.73
311.07	367.75
445.03	158.95
123.82	185.9
375.53	152.59
335.85	170.36
449.91	212.67
313.57	102.38
643.12	274.58
488.33	863.57
842.21	243.36
609.29	1176
368.09	125.83
336.27	360.09
1148.35	791.82
699.54	257.86
297.89	345.67
1585.15	381.14
54.9	766.33
499.3	231.42
665.08	17.88
715.6	94.88
2101.51	1292.18
884.77	136.78
506.88	15.91
74.61	448
364.36	686.59
124.81	1126
303.61	216.67
591.34	388.45
108.19	233.5
39.86	100.22
657.05	36.75
345.48	345.56
590.67	275.94
201.42	326.81
55.87	256.47
481.87	32.3
62.02	713.22
75.16	98.63
66.17	667.45
117.43	146.8
244.92	380.77
58.72	158.71
216.33	571.93
645.44	173.92
91.64	574.15
626.12	411.72
355.39	112.71
589.65	65.33
573.17	406.88
51.9	35.88
611.12	329.5
551.2	934.82
551.8	275.2
147.79	518.24
187.09	140.25
569.58	209
918.2	499
610.63	197.75
725.88	421.86
502.82	496
220.5	47.91
559.95	438.59
770.57	569
614.24	411.07
1214.99	79.64
434.52	328.88
398.03	470
45.99	1169.14
315.83	595.2
516.71	346.42
354.69	125
181	446.04
48.65	257.08
1076.63	539.68
275.86	611
1441.32	961.64
478.68	163.44
130.33	311.67
538.19	107.13
606.48	1250
563.66	1133.75
325.45	420.83
706.94	218.08
109.29	736.46
105.35	352.14
854.81	1298.48
188.02	680.83
419.37	270.42
85.43	625.23
259.76	458.83
750.11	849
329.93	673.06
311.66	174.5
311.39	239.11
174.94	735.13
705.77	154.55
58.8	367.5
168.67	203.78
597.21	28.33
56.19	613.38
202.81	17
95.36	88.95
279.95	642.58
68.18	226.7
842.32	885.63
674.16	264
516.7	18.09
54.61	247.07
300.85	417.32
307.04	58.06
36.22	748.38
35.45	245.71
41.7	634
208.16	73.33
1929.67	22.89
36.74	507.43
94.4	285.47
342.45	329.8
173.68	790.41
478.15	254.36
214.39	598.89
475.95	133.83
418.4	95.88
421.8	40.38
36	107.75
256.19	23.1
196.04	12.35
21.19	1150.47
535.22	769.2
37.29	171.33
149.09	99
135.61	108.2
50.93	1036.13
61.75	1137.36
803.8	397.23
324.3	230.1
449.02	262.82
37.29	35.75
195.76	16.67
204.13	121.44
698.6	1108.56
184.47	839.93
267.83	138.27
527.77	444.72
784.52	284.8
145.91	49.05
1781.25	178.38
511.1	30
926.92	446.6
169.47	593.67
36.89	75
42.23	578.67
450.06	1015.93
303.69	17.63
49.33	413.7
921.92	411.9
485.48	628.18
174.07	406.62
221.38	620.42
32.69	119.17
157.51	530.36
414.49	293.36
67.72	323.81
26.28	19.78
229.58	364.67
559.16	62.3
786.95	532.55
220.85	385.75
110.72	106.06
161.47	489.9
373.95	657.25
407.55	519.42
436.66	300.53
417.31	311.33
192.09	681.86
152.69	385.25
56.69	315.44
453.05	117.73
149.27	172.16
288.78	451.8
142.36	1258.5
1218.12	685.74
530.05	1335.28
175.13	630.06
244.28	133
883.18	239.07
79.16	1335.08
97.12	336.38
106.44	419.27
573.33	15.7
121.84	1134.8
313.82	223.71
421.01	418.23
298.54	131.22
327.31	166.43
96.92	349.33
464.83	163.75
640.43	443.05
258.83	427.52
731.05	376.67
151.2	1043.23
145.88	1466.13
654.84	127.1
603.54	160.38
229.28	422.57
321.99	703.52
213.88	494.36
312.18	42.5
286.98	323.52
460.84	511.7
319.81	6.8
175.15	266.9
45.02	192.89
198.96	157.89
272.94	169.67
231.03	466.95
85.2	723
281.26	242.25
192.54	26.88
1570.87	570.5
77.92	364.65
334.07	177.45
1493.98	513.67
163.39	326.35
199.56	427.21
211.73	565.89
352.99	62.63
880.58	672.14
42.19	336.55
625.06	14
181.09	471.07
364.69	1184.18
279.48	387.65
1066.89	463.33
425.17	933.11
124.23	754.56
422.53	89.64
410.32	168.55
46.49	926.24
156.09	50.93
256.54	70.88
719.42	120.18
124.24	918.27
225.12	815.76
455.04	354.5
254.23	282.33
396.14	58.11
271.04	1678.5
79.74	760.11
313.49	19.3
407.6	722.4
378.64	157.29
401.51	448.15
661.14	559.83
432.16	548.73
396.28	25.91
230.8	116
91.15	471.71
610.12	308.95
698.12	464.25
193.74	453.7
646.68	448.38
219.43	67.18
46.33	63.1
50.59	200.7
899.18	402.2
320.89	124.63
281.42	11
402.04	126.88
71.88	338.22
40.43	1454.23
140.74	1066
1089.31	663.63
110.94	159.93
224.56	160.18
591.89	489.28
178.89	454.54
70.03	30.46
879.64	109
248.58	244.83
220.61	430.07
251.54	548.55
63.95	77.4
620.77	765.1
120.06	378.67
199.2	329.22
138.77	630.6
918.1	1439.14
668.52	224.3
532.56	198.79
224.64	622.07
223.43	178.18
282.45	467.4
796.71	129.55
154.54	156.46
162.35	292.43
204	347.76
187.19	613.38
33.93	519.06
28.5	181
240.23	32.11
876.12	189.78
146.4	377
91.88	583.15
185.51	1568.88
38.08	897.64
317.72	605.82
422.84	135.36
1044.66	548.24
370.39	909.4
732.62	603.22
365.01	346.44
541.79	24.6
86.08	955.36
152.08	189.08
378.03	208.13
32.52	282.89
272.48	722.9
164	711.5
18.74	979.75
195.33	36.05
221.07	662.28
34.86	647.48
372.72	935.64
135.12	482.22
175.56	420.87
344.57	166.71
99.38	162.42
157.69	195.44
629.55	457.58
269.46	52.77
35.5	233.07
258	561
33.07	13.64
55.91	178
301.91	149.25
98.14	150.23
1076.01	845.67
691.75	144.8
196.04	430.22
214.94	674.76
582.14	34.5
800.41	475.5
1065.3	339.5
545.99	600.81
91.7	413.67
435	31.57
511.23	143.33
29.69	509.31
192.83	1190.54
780.79	224.04
43.95	1043.1
457	296.5
175.66	684.22
862.32	46.63
74.29	89.3
540.28	184.11
148.49	48.33
283.92	15.75
280.14	970.67
686.71	382.43
336.06	649.63
625.37	29.8
608.3	264.56
157.27	201.46
420.12	452.28
195.83	519.25
603.13	267.94
1793.83	976.2
656.37	686.54
1267.33	329.3
123.27	308.33
91.26	740.22
795.6	53.5
30.22	684
943.91	725.47
334.93	496.5
70.74	270.68
932.64	251.5
782.2	59.93
509.78	1291.33
69.51	376.31
240.8	756.47
189.55	600.43
31.16	395.21
251.67	33.6
72.92	185.5
79	868.93
144.67	948.75
132.56	45.1
371.45	654
637.44	199.11
155.88	412.73
96.71	38.4
180.51	67.89
184.65	174.54
28.37	214.05
352.59	247.1
343.83	42.8
1222.23	181
1498.49	227.67
79.09	930.69
530.52	967.84
96.63	536.47
80.95	661.33
108.97	146.5
410.5	253.38
915.32	400.75
1347.12	126.5
152.23	678.33
476.62	632.65
587.24	805.63
627.57	580.13
82.8	320.38
24.83	709.33
648.62	372.71
205.94	587.6
153.08	309.6
118.03	18.85
494.75	409
37	33.33
27.82	378.32
84.27	330.92
232.09	680.75
114.03	1030.18
83.64	1242.21
390.6	18.13
191.1	249
210.73	49.36
136.37	440.42
51.93	26.6
1003.97	632.79
225.06	469.91
93.42	689.5
584.64	701.78
339.25	55.36
721.1	366.94
665.57	343
724.94	58.36
226.11	362.5
174.96	443.63
780.08	1422.93
59.86	705.36
176.8	535
67.13	34.18
1214.49	166.06
541.07	751.27
143.61	809.38
54.11	160.93
168.18	285
127.33	1332.06
582.43	776.74
258.27	431.83
279.85	18.38
117.88	30.31
339.74	396.69
100.35	861.41
113.92	285
33.75	170.92
841.66	14.83
150.55	682.5
647.73	443.09
443.05	225.83
101.8	685
1214.45	22
167.51	66.07
35.87	42.38
69	308.58
86.94	1284.31
49.29	804.5
328.22	104.88
197.58	565.92
446.42	597.93
431.23	331.31
46.73	1030.2
777.43	212
775.27	565.3
629.32	96.67
209.29	270.83
328.72	366.1
1791.56	154
498.08	523.9
554.47	294.82
1042.88	938.79
1813.71	524.52
494.43	222.35
604.03	463.36
899.83	49.44
197.13	726.36
220.09	174
603.15	349.56
435.74	1163.73
57.33	906.87
426.69	194.17
981.17	474.36
517.74	150.78
281.41	237.06
504.9	367.09
146.84	451.22
597.93	290.1
677.54	116.64
441.15	37.71
103.82	673.53
327.15	612.22
642.28	633.58
193.98	485.94
38.96	190.89
116.75	734.64
174.75	465.89
539.67	557.91
310.4	12.3
787.8	270.8
49.8	139.67
48.26	236.8
357.13	146.14
773.42	13.08
67	441.27
442.08	70.13
286.68	508.11
927.46	202.44
88.4	71.33
696.9	316.07
1300.5	114.91
288.9	515.13
366.32	60.92
318.76	114.32
49.81	339.78
379.07	698.79
189.86	104.36
45.64	237.13
448.15	717.83
88.45	553.79
323.29	407.35
1080.24	169.63
582.77	1097.89
230	1159.1
60.42	347.43
121.21	705.31
99.41	304.69
270.54	490.75
147.92	515.42
88.95	439.92
328.25	29.3
277.86	38.46
719.11	19.58
417.88	139.88
406.65	1072
131.95	20.38
447.89	993.23
96.34	551.63
308.38	530.21
147.69	336.23
1464.9	677.45
533.06	23
322.58	687.65
790.12	732.52
171.77	944.15
191.18	20.46
438.6	541.5
268.06	805.83
157.33	980.26
411.39	740.15
800.98	509.52
349.45	521
248.16	103.08
166.18	448.8
814.6	741.67
399.3	1255.18
372.76	1048.21
233.63	341.95
550.23	33.35
116.88	846.63
334.24	762.16
121.82	135
426.78	12.06
1627.67	689.65
313	451.3
254.69	427.11
462.3	194.33
651.42	392.83
389.07	581.5
764.41	620.5
282.91	60.33
467.93	107.3
449.27	456.5
978.81	198.47
456.8	1380.4
257.19	367.44
705.77	130.46
416.15	218.78
392.88	231.83
402.21	834.11
62.28	340.64
61.71	255
167.38	191.33
286.44	765.71
57.72	331.47
180.42	249.88
155.47	225.07
168.4	236.6
164.94	716.14
502.8	318.75
45.2	386.5
365.8	583.9
70.31	435.2
280.36	477
64.28	1017.22
409.17	47.44
229.59	323.71
378.8	286.39
642.3	611.25
410.65	868.11
677.54	13.44
451.42	824.05
96.02	762.57
200.61	790.23
162.85	189.93
299.17	55.75
622.48	97.67
643.08	598
1210.48	251.28
94.37	36.64
275.02	482.11
336.32	341.78
919.14	61.9
214.11	394.09
132.32	1085.9
339.56	169.58
221.57	326.6
445.73	558.93
255.03	578.1
300.78	520.77
636.17	14.73
612.3	128.54
320.57	912.46
615.63	496.14
327.72	147.93
374.64	354.75
291.39	462.25
2556.68	665.38
502.82	1316.7
797.14	645.89
297.16	535.89
446.78	961.75
164.09	60.33
225.78	226.83
100.92	285.82
540.7	106
308.43	12.83
669.58	1377.35
287.29	350
419.53	154.2
266.03	419.05
153.41	31.91
949.94	207.44
871.62	11.75
284.63	647.27
1236.56	998
97.39	653.56
343.37	580
336.29	133.35
360.75	74.22
511.58	1181.52
775.79	424.92
614.37	668.83
89.61	376
390.05	232.18
50.77	53.38
43.39	138
344.83	57.56
73.33	205.36
145.53	546.91
678.9	272.5
446.84	27.8
842.16	746.13
695.77	654.58
408.36	424.79
700.65	189
534.46	176.5
259.8	167.1
450.68	503.21
319.94	396.5
295.73	414.57
236.34	123.87
378.69	109.44
627.94	245.65
386.35	38.9
693.98	524.54
559	14.42
586.93	56.25
204.75	1032.56
149.66	684.06
1251.8	132.44
1072.87	846.86
1259.58	229.78
427.92	603.88
480.27	701.28
395	503.58
449.95	286.05
523.28	30.3
523.82	43.73
528.01	522.62
355.25	364.67
319.42	28.3
98.58	276.28
69.6	18.25
508.15	391.13
284	65.38
378.19	437.69
381.74	903.17
305.5	660.3
334.28	357.82
251.76	190.88
554.37	414.94
665.49	204.38
358.88	196.08
352.17	209.47
88.71	224.56
483.9	611.57
102.76	240.33
328.32	304.24
303.81	220.45
82.5	426.64
69.56	426.14
395.03	240
820.28	239.07
843.07	355
848.18	220.3
230.79	1132.88
76.8	338.45
845.74	416.89
958.51	338.97
308.06	1016.42
476.08	401.22
548.74	960.43
118.33	15.31
726.42	776.74
501.08	44.46
118.01	250.19
238.31	835.32
568.12	42.26
187.09	247.27
252.24	74.08
970.75	9.11
396.11	43.07
211.2	20.65
285.89	225.33
412.36	79.45
271	124.6
122.85	177.67
163.39	746.65
390.42	262.22
396.16	42.64
266.69	359.61
498.78	417.25
391.6	596.22
95.39	984.15
221.08	3.5
244.45	202.3
496.18	174.5
1095.88	29
138.06	201.74
1182.29	563.68
1057.65	4.4
356.5	108.56
577.48	684.75
671.66	644.11
85.5	311.47
41.62	14.71
231.78	717.58
392.32	38.93
170.63	1401.95
622.25	255.16
53.29	117.82
637.01	62.2
498.81	582.88
191.43	540.42
399.22	219.54
104.8	335.32
246.94	876.63
212.59	364.22
214.21	703.05
596.76	16.5
314.75	688.34
59.08	526.33
1281.57	275.67
226.92	386.09
396.71	112.44
363.67	489.27
329.56	9.56
126.34	368.6
55.3	381.69
32.13	882.75
30.65	97.56
621.23	205.27
29.5	1409.05
348.68	760.74
578.51	516.21
674.26	21
883.13	74
295.11	550.3
533.69	1414.88
76.1	648.18
143.66	233.33
853.67	17.14
1033.39	1238.71
298.82	588.94
124.64	44.5
292.33	699.57
946.2	161.67
60.69	120.86
570.99	254.11
196.6	448.1
348.91	201.58
318.4	899.33
171.69	9.63
187.19	278.13
98.96	123.13
28.95	32
45.73	378
392	27.3
457.51	737.38
340.27	547.42
137.07	474
1122.39	1332.44
35.39	803
511.27	215
760.64	435.25
791.48	202.44
405.28	467.58
370.94	16.64
180.41	491.74
821	863.25
369.53	288.27
66.21	42.25
38.92	388.54
861.75	683.44
135.13	33.75
122.32	462.17
217.43	874.67
1072.93	794.67
594.48	313.83
378.72	602.64
179.68	318.55
376.64	578.41
68.81	160.33
408.36	16.92
76.33	343.41
596.73	364.68
318.43	125.75
26.71	393.88
273.18	718.07
1164.07	52.36
964.56	386.92
125.75	1495.62
910.27	260.33
59.67	249.13
1042.57	560.89
719.91	801.28
213.79	153.7
428.2	78.08
104.36	466.88
852.87	465.79
838.16	625.74
70.5	246
536.28	1266.94
217.21	798.38
297.62	522.2
644.05	68.25
1134.97	121.86
101.97	722.08
71	20.77
60.85	806.63
453.72	424.17
851.87	12
692.35	745.76
906.75	135.33
430.78	916.86
30.2	244.68
955.08	391.63
28.73	552.89
323.41	1038.18
162.22	473.36
264.8	74.58
210.3	769
36.75	329.5
132.43	359.73
242.39	363.25
141.19	279.94
601.39	351.69
355.29	487.8
865.13	228.9
97.12	112.58
820.24	336.47
224.57	127
269.09	692
583.75	1087.17
678.51	410.25
317.04	725.67
972.21	174.92
77.05	979.44
387.12	528.63
407.21	270.5
40.29	192.75
642.86	918.41
333.11	92.44
511.48	777.18
24.31	3.38
881.71	295.5
92.27	1097.41
77.53	18
119.73	389.27
581.54	707.18
379.93	211.75
24.62	705.36
201.47	147.38
100.65	471.13
421.84	755.89
33.46	263.4
534.83	319.55
667.18	217.89
41.63	2.5
111.25	63.67
233.19	365.5
34.97	636.45
141.57	162.36
479.99	693.47
680.22	245.27
1674.55	205.36
723.13	826.73
14.76	211.5
731.05	1102.5
226.66	140.33
412.72	931.65
35.89	645.9
904.19	574.91
657.65	482.36
98.32	274.27
622.97	293.88
129.06	78.82
18	50.6
518.96	623.85
545.89	651.64
259.14	109.88
335.36	295.25
123.42	493.09
26.48	789.79
114.95	420.21
515.62	848
560.32	488.63
797.54	327.27
939.94	432.81
291.88	513.94
537.19	383.87
250.73	496.62
846.72	965.07
307.06	448.08
723.92	164.29
214.09	70.63
368.23	6.71
239.65	73.13
16.92	80.25
225.26	85.57
206.06	442.2
475.84	399.95
326.47	477.75
151.1	705.33
10.26	282.73
179.08	465.17
268.23	224
545.53	839.3
62	527
57.4	210.39
287.73	427.82
982.35	557
316.33	157.21
605.34	89.1
509.55	860.5
579.02	436.46
678.2	1024.67
118.59	14.27
415.05	257.14
205.56	41.25
172.35	634.8
1110.19	858.75
74.92	175.45
38.88	135.72
258.4	569.28
238.96	260.16
110.67	272.24
189.89	112.37
78.51	108.63
372.79	291
54	122.12
1079.48	450.76
31.19	438.15
19.29	322.8
385.99	523.67
23	13.27
240.5	793
59.28	32.33
329.48	9
156.58	1312.94
601.47	276.67
187.92	297.25
279.69	324.89
556.86	487.75
160.67	89.27
253.66	472.5
565.19	434.14
299.88	40.09
160.22	600.61
253.53	157.33
1024.54	99.5
162.38	958.45
453.89	125.19
496.17	337.56
39.76	711.2
1228.66	88.22
467.56	795.56
435.29	483.63
493.56	24.9
434.41
192.71
1059.59
152.08
37.34
107.55
756.62
235.58
359.89
156.67
400.46
272.96
34.51
297.59
167.61
382.13
298.83
88.68
81.89
433.5
144.55
59.78
137.58
94.4
363.97
904.08
183.38
40.15
27.93
34
225.87
413.47
107.12
77.91
814.54
175.81
12.91
122.27
379.79
141.49
261.9
236.47
145.38
194.4
110.81
89.57
107.55
276.94
257.64
41.43
88.94
805.97
305.11
717.36
81.9
368.81
451.41
35.83
135.29
204.35
415.14
748.68
1234.9
805.6
563.36
211.34
345.62
284.68
270.25
356.04
286.79
729.27
477.43
231.32
60.9
509.4
140.46
594.21
378.44
501.71
306.13
35.9
792.55
155.07
45.64
80.78
168.26
609.93
286.68
30.31
674.16
952.45
127.1
365.81
442.9
824.64
590.92
109.37
234.8
332.62
801.78
299.12
396.57
205.44
34.31
198.34
2000.67
127.69
931.69
506.37
695.05
1105.49
315.35
27.79
104.14
25.8
129.48
93.22
529.29
131.02
395.92
189.46
1200.69
72.25
426.37
111.81
178.11
273.27
174.88
518.94
372.28
26.17
164.95
99.78
46.15
279.68
264.85
135.77
785.14
695.78
493.95
241.23
1113.15
205.1
28.96
195.16
160.35
122.22
64.33
274.67
285.43
665.63
288.76
53.98
1546.44
299.3
33.84
136.19
72
611.95
873.76
920.69
127.93
519.95
22.55
30.21
619.15
408.63
599.68
341.89
216.36
123.74
29.42
180.12
102
656.24
9.5
206.19
117.95
244.47
255.94
217.33
205
522.49
283.95
19.05
144.14
146.95
147.73
678.98
667.73
265.68
494.58
421.88
122.95
30.11
29.73
30.18
390.64
160.67
365.42
32.41
124.33
615.89
812.24
246.1
482.37
330.53
549.31
573.67
463.79
553.82
749.04
303.39
436.36
287.62
1007.61
1045.54
288.9
88.12
427.37
896.06
156.6
768.06
340.82
372.21
373.9
398.15
106.75
957.91
33.76
274.78
158.94
558.49
61.99
583.55
44.42
240.45
557.98
256.75
177.02
355.23
452.3
242.42
45.78
859.5
479.63
604.74
157.5
269.28
958.35
682.85
354.27
604.93
35.03
126.73
235.33

## Sheet: Fig S3
Fig. S3. S12AAA expression is ~9% greater than S12 expression in HEK293T/17 cells co-expressing α7nAChR.
+S12	+S12AAA
66.9419	163.702
61.7007	53.6011
50.4263	107.738
95.7303	74.7521
186.448	129.724
108.391	95.6406
284.451	188.739
520.166	31.6356
117.624	116.388
47.79	38.3352
41.8376	63.4956
91.6379	23.1793
128.954	80.8459
129.011	44.705
64.2293	42.4052
80.6529	28.6628
59.1721	47.7788
196.022	11.8219
81.7658	40.0112
109.468	136.78
53.1007	97.5185
208.232	125.789
103.112	59.5019
91.3641	190.749
29.6904	80.4577
158.739	134.395
100.696	114.864
86.8678	94.0521
127.664	39.6747
108.144	134.844
59.0823	21.0455
59.6029	105.003
90.8997	69.9417
102.858	37.8775
198.048	114.113
30.1436	59.0487
82.7193	47.173
79.6792	15.5374
76.2845	58.3352
49.3202	102.91
164.012	60.8683
31.0523	172.973
51.7097	389.006
52.5017	74.1912
135.685	47.7339
36.8409	70.3949
230.536	37.3009
170.238	23.9511
120.498	68.656
77.256	141.351
100.691	83.1052
99.1811	46.8185
91.8712	160.31
91.8779	27.7092
64.853	171.389
97.5589	79.5849
153.848	63.702
38.4653	68.6291
71.8376	33.5988
116.753	44.9226
177.281	495.026
51.8084	147.335
118.914	82.1651
178.703	76.464
75.5374	53.2398
65.9637	71.9834
128.403	100.485
58.4653	198.414
34.5142	150.399
21.9318	68.6942
231.456	64.5098
47.4961	119.556
75.0011	99.899
253.684	26.8499
63.8479	167.9
78.1355	95.1066
177.754	93.0514
118.315	77.4871
139.051	139.524
39.9192	124.09
81.8286	64.4357
99.2259	77.4063
67.864	12.6385
111.808	134.638
91.3911	139.396
147.225	89.8901
47.431	57.9987
180.011	58.0727
321.84	72.6475
110.453	265.575
102.241	73.2174
84.1373	146.946
224.882	130.058
221.939	40.9984
61.0657	127.945
38.2073	291.292
229.695	59.6074
33.8793	88.0256
239.758	259.421
81.1196	32.8921
98.1602	204.972
151.611	224.007
201.263	94.0251
71.1779	23.8389
83.7447	32.1405
117.768	58.3352
13.4059	54.6556
185.326	160.983
66.3406	159.688
76.6592	121.337
53.2309	94.862
30.9625	78.6538
58.849	88.2881
146.35	157.029
61.1555	114.523
14.7835	33.8367
284.721	77.8753
98.5326	69.7779
137.808	212.571
46.9486	112.632
215.952	59.2327
113.22	91.1869
55.1694	138.479
80.7494	62.7103
130.357	223.334
102.385	101.189
47.4759	105.93
61.7568	62.5241
61.0523	97.3884
49.5243	154.981
115.921	160.666
95.8582	183.98
85.2345	104.801
116.334	78.3038
253.213	194.963
85.0348	40.0337
76.1947	161.508
85.1649	89.6298
99.7487	194.301
205.423	167.079
60.6529	87.9852
39.8811	182.78
36.4214	19.9125
133.619	36.0489
148.849	30.9625
44.5838	117.119
76.9015	68.1422
46.4124	107.931
86.4416	64.1979
360.713	141.649
116.895	271.427
146.276	308.093
64.6735	118.914
256.226	27.2919
65.3893	127.065
126.632	83.1658
40.7225	88.5932
35.0752	42.0215
91.7658	178.445
71.842	55.9794
79.7622	128.562
73.1681	55.6226
146.585	108.1
150.168	158.73
76.4079	42.6543
33.0559	207
95.5059	236.123
170.182	68.0211
117.718	173.435
124.243	58.8692
69.908	113.007
148.032	128.263
170.48	80.967
72.5017	134.828
174.819	112.407
99.9013	90.0628
35.8986	153.915
94.0588	114.842
77.0316	146.735
60.8257	27.7833
54.162	96.3765
105.048	24.2315
46.6233	187.009
60.8032	134.626
182.957	50.7965
37.3098	63.7088
29.7667	81.9497
121.003	56.7961
66.0848	18.8468
68.6448	85.9883
123.756	79.6949
155.598	181.936
39.3022	202.843
145.899	58.2724
102.129	54.2966
36.5717	104.988
36.8297	126.139
47.1079	53.4889
72.7889	191.236
42.1808	89.1272
283.038	41.4763
41.133	91.0141
182.259	205.463
70.6372	160.238
46.5941	150.53
74.236	173.879
102.495	137.103
88.4743	91.317
44.1261	174.164
219.145	39.9933
38.4272	291.032
26.0669	135.89
96.2284	165.908
50.3186	119.812
88.14	45.5194
147.139	88.5214
18.6538	264.884
114.034	68.7682
34.7386	122.616
40.4981	204.864
100.965	41.9116
96.2464	66.0915
62.1494	33.9129
137.597	75.0438
262.06	254.18
42.1068	186.237
386.403	118.147
74.5905	44.9473
108.638	23.5584
65.3018	182.41
91.3911	59.1878
30.5878	246.987
189.096	63.1209
168.629	148.979
87.9313	79.6926
69.0307	95.5441
83.8008	76.6592
88.5775	71.7231
52.1831	215.82
68.3419	26.0871
193.628	146.446
49.116	104.077
124.458	155.129
50.7808	104.779
69.6186	155.542
94.3527	121.905
242.051	44.088
40.4981	29.2057
51.0209	314.88
65.8739	52.2773
234.651	34.1934
69.733	53.3161
112.717	240.565
46.3092	21.3529
42.2773	128.876
415.847	78.499
68.6605	96.2531
98.2589	84.1149
134.62	161.674
74.5838	58.1108
41.7321	242.854
108.981	41.8443
87.1102	39.1295
34.945	88.8871
229.04	109.76
85.5575	31.0366
20.193	134.227
178.874	67.3884
169.459	146.094
189.787	75.8963
76.4348	36.6906
166.704	31.6917
80.8661	205.136
46.8477	60.8189
141.725	21.86
114.665	52.4456
239.991	50.2019
107.92	114.501
56.5537	129.325
67.3794	33.2062
77.9112	136.415
186.56	36.7961
83.1591	170.987
29.0173	23.9331
79.8183	265.075
80.4734	48.0592
157.011	76.3069
204.42	35.3938
68.4878	39.2461
142.921	104.961
246.803	51.6042
56.5403	64.2136
61.8353	49.015
135.293	44.1553
101.817	103.307
128.315	146.928
67.6352	129.61
51.8286	149.204
147.613	56.9666
207.016	52.2773
71.0254	43.4306
139.612	69.5266
49.1025	129.352
270.922	26.4752
172.538	102.939
59.6993	66.1678
170.536	138.284
93.3274	37.0765
80.5475	66.5246
128.133	98.858
106.006	196.825
150.471	50.2109
109.022	77.6868
82.3873	107.51
185.703	23.5584
159.062	46.556
130.862	76.298
52.8853	49.2708
29.0554	59.0083
115.27	119.251
215.551	163.018
97.1887	46.4169
59.0083	73.996
165.246	152.58
68.048	92.8876
75.497	90.3365
29.5176	335.268
170.368	133.567
90.3971	97.8977
74.9136	60.9536
57.2448	47.7339
21.7949	72.919
84.1934	81.4449
130.453	52.8158
11.7478	50.6866
61.1398	34.5142
43.1523	60.7853
143.893	110.321
10.9199	125.663
221.514	42.136
133.834	66.9509
46.2374	32.0103
171.472	66.1656
73.0312	42.7597
82.7014	273.502
84.7655	145.928
153.915	142.136
35.1133	54.4896
92.0821	94.6825
59.7375	83.803
25.1694	181.647
70.6753	39.4324
116.783	99.1945
71.9475	102.677
84.4357	159.055
51.7972	89.6724
134.564	97.5499
119.325	43.4889
125.802	99.0442
98.5708	77.4961
34.4402	122.248
44.7431	71.068
286.74	172.852
32.9818	35.7483
41.8667	143.258
288.984	170.04
83.6886	193.615
145.015	66.5784
95.2053	51.1555
187.911	86.4573
77.2381	14.2091
85.1604	57.2134
190.224	47.182
136.54	45.2479
90.1952	49.2102
210.53	109.412
67.1595	54.0722
60.2648	95.6922
138.153	265.127
191.01	23.7649
76.6614	37.0204
87.3525	178.865
74.2652	113.137
39.208	159.327
382.618	303.68
126.704	85.1582
58.3846	149.473
100.516	92.0844
124.321	30.4757
145.221	102.1
88.4788	112.118
46.8925	45.1223
49.54	194.539
62.6722	27.2986
55.4633	108.986
76.621	23.2937
107.92	161.867
99.0195	114.146
180.525	112.991
95.8044	82.053
77.9672	166.341
43.3677	89.8205
45.4341	51.6289
119.821	145.264
36.4595	116.637
64.8979	152.008
57.9605	177
236.408	36.6166
109.34	78.416
40.4981	104.386
205.519	82.3042
103.518	112.921
55.0438	59.2888
64.2293	46.5425
186.628	174.631
144.155	38.7503
47.606	66.3563
82.3424	82.4164
134.911	26.4191
62.7485	197.386
260.765	73.1277
132.313	68.8064
84.0027	220.918
166.031	21.8824
96.4034	58.5596
187.922	96.7759
81.2699	173.379
68.6112	76.3294
74.7768	276.803
107.824	138.284
91.786	127.496
31.7478	46.6345
113.473	77.9044
84.2876	73.2174
70.5317	159.917
83.352	236.866
87.5185	37.2448
46.7175	45.8829
181.705	17.4624
126.044	71.2452
62.2055	51.2901
212.744	69.1497
84.0812	64.2428
111.23	230.2
221.748	60.0045
133.161	137.895
118.017	176.547
118.427	27.2829
107.202	37.5656
56.805	160.002
147.949	59.7375
39.9372	202.351
200.135	69.3291
130.312	82.311
102.087	83.8569
76.1813	253.496
64.2809	96.7759
70.0471	134.651
79.7936	68.4878
320.716	37.155
22.8046	44.1665
206.792	115.25
56.8948	185.584
166.071	312.051
119.845	59.9574
167.676	113.855
150.998	39.7689
82.9908	27.7541
120.049	27.2044
81.8622	38.1871
99.4525	84.3303
105.82	43.0334
94.8149	189.396
62.6184	93.8972
45.387	362.762
105.728	83.4642
120.117	31.8129
130.072	69.816
27.597	109.051
41.2385	83.6235
66.5986	28.2701
105.396	40.6103
30.2154	60.2984
30.6035	190.613
225.901	137.521
81.2654	45.7707
103.413	73.8165
143.419	163.285
137.649	284.739
91.5908	106.269
66.7871	106.617
119.161	97.9179
32.2706	112.268
127.77	128.674
27.8775	186.179
88.6246	23.6931
126.383	175.297
121.873	56.3159
27.9717	184.465
22.7956	17.5006
160.404	26.7557
203.276	87.0989
107.606	182.719
52.0709	135.219
144.837	209.726
180.471	63.3453
45.6024	103.92
138.658	35.0752
52.1113	32.0844
19.9417	53.9331
34.8889	65.6159
176.352	125.1
76.0063	51.9969
118.793	122.111
103.621	155.661
199.72	93.6796
75.9704	76.4438
77.3615	70.3949
177.373	72.0776
122.802	120.718
191.934	82.8652
27.4131	18.5259
163.691	127.889
62.3424	90.4846
32.2706	40.6103
161.47	49.2259
108.892	34.328
254.656	144.267
94.3078	124.732
204.478	45.9951
23.5584	89.2977
148.586	85.2906
74.4447	20.3612
63.8008	224.927
142.136	110.693
52.5398	77.1505
110.025	98.508
39.457	68.039
45.4723	130.431
103.583	29.1676
74.0229	20.7404
64.2809	37.0586
102.791	112.959
151.557	59.7061
183.323	269.623
80.6776	24.7364
105.508	79.7151
207.09	65.7079
49.7263	66.2621
20.9401	141.306
119.228	22.3985
65.6181	120.814
107.602	69.1182
274.474	215.887
42.0013	91.9161
215.759	28.8311
95.1313	70.6148
39.3516	222.035
111.135	15.0325
139.376	27.0743
95.9322	44.144
87.8012	157.321
96.0893	99.6186
118.712	118.465
109.154	228.438
76.4909	27.4893
96.9262	112.674
183.632	70.5071
223.02	193.913
60.5228	49.6814
62.1046	72.3895
139.3	46.0758
96.4775	151.591
322.901	34.1037
130.464	42.1808
45.6383	88.5506
88.4564	112.728
53.1523	81.4
124.142	119.852
82.8405	187.595
24.4806	148.867
226.704	155.598
82.9257	198.638
137.577	108.394
38.3958	104.718
117.808	55.2704
26.4505	150.314
90.0314	96.8701
57.2134	148.286
85.4835	125.156
106.125	214.772
60.0987	78.398
29.8407	179.374
65.3556	41.1151
187.328	72.1719
56.1297	104.81
56.4662	125.196
83.7626	115.169
99.659	64.53
108.189	146.213
104.404	91.6917
84.2585	136.78
50.184	65.4409
88.1939	59.5423
14.5838	48.9365
88.1759	52.2773
151.149	60.0135
58.1849	48.5371
122.565	27.532
49.5692	83.9129
131.575	151.943
66.188	308.055
58.6157	288.185
43.2825	121.102
128.972	151.627
79.365	82.5219
113.989	75.6854
42.0305	84.2114
102.962	108.49
68.0278	201.93
182.858	13.2062
14.7521	270.604
129.403	72.5264
66.4573	219.704
96.7018	160.646
50.0112	58.5214
197.33	201.317
199.387	22.8472
97.449	66.9576
53.0245	25.9704
64.705	144.128
468.851	30.7584
469.076	44.0924
59.816	197.352
33.8053	120.709
58.0839	59.7465
75.8358	135.248
51.4494	88.5125
111.885	69.217
41.9856	152.589
211.983	50.4465
88.0637	213.821
33.8389	120.339
94.8037	120.429
15.6316	101.301
24.9787	89.8272
279.767	121.896
307.635	124.346
145.912	275.609
115.712	103.083
46.6368	103.864
93.4485	68.5259
67.9605	115.436
31.7299	84.9226
65.6697	133.655
165.966	110.388
157.09	111.445
35.0011	130.992
104.128	107.92
191.16	193.792
52.8225	48.4407
119.363	57.5454
65.1155	101.247
121.775	89.8586
81.0882	139.387
162.932	39.1519
206.563	5.53511
148.066	29.5917
29.8699	125.196
54.5546	107.375
95.5575	143.819
30.8369	177.996
107.471	147.173
105.8	140.855
242.066	52.8382
71.3372	170.687
126.852	85.0123
54.3864	206.884
131.759	114.034
43.1523	245.694
82.6453	91.6536
110.792	173.915
113.081	125.558
64.2338	245.306
188.692	37.9829
61.9004	59.0532
109.567	128.299
212.549	101.254
115.436	21.3417
58.4855	175.567
50.5654	122.084
137.462	50.7516
105.075	75.6675
90.3231	41.0052
81.2609	234.319
160.422	216.109
65.1918	32.2347
294.855	115.423
40.0494	180.166
36.123	135.488
60.6978	58.3352
215.322	169.495
36.5448	113.906
53.4642	26.5313
74.7588	54.1665
60.5789	102.446
122.192	56.5403
120.868	96.5291
69.5535	35.2031
149.861	67.5342
100.57	36.2508
27.4938	50.5273
104.404	201.384
75.3422	38.7952
61.4943	47.6217
214.494	108.667
50.7068	110.485
40.0112	45.3781
83.2398	54.0722
99.1698	14.2473
194.75	27.1012
130.729	51.2901
174.101	228.124
125.252	128.665
226.442	36.2508
116.446	108.432
35.7864	48.4631
183.576	32.9123
99.8429	42.8293
105.719	29.816
96.9262	77.4063
31.4247	20.6731
47.8147	102.013
88.6718	150.702
21.0411	60.6529
85.5553	69.4032
107.77	153.484
114.988	81.2856
76.3899	92.0507
116.352	50.9311
54.3123	26.3406
96.179	97.0541
72.3199	37.4131
152.948	57.5881
57.8124	35.1133
59.0644	85.5957
44.5748	382.32
160.796	78.9073
240.11	42.5847
84.9091	135.448
126.924	170.911
141.216	48.7166
45.0595	110.164
67.5342	177.833
179.796	38.9051
45.5082	192.114
90.9939	97.4198
39.2888	75.6114
79.7061	28.7929
173.76	30.626
170.967	97.8842
157.4	148.845
213.597	54.0722
56.5403	105.068
17.2762	111.815
145.988	142.726
113.785	103.707
411.577	44.4245
173.251	49.6971
258.171	165.807
66.2194	37.274
82.726	79.2013
138.481	107.525
141.743	65.9076
179.536	118.465
42.9886	115.614
65.8515	276.585
64.9159	12.3401
67.2627	109.641
63.8053	208.571
129.085	140.592
98.8333	123.644
129.011	27.7092
123.103	133.985
58.232	107.833
121.571	86.1566
93.0245	91.3619
104.18	84.6421
50.2131	54.9136
142.434	142.217
233.303	65.7931
71.9385	203.042
77.6621	212.49
156.318	49.5288
75.0886	202.762
69.5827	192.428
27.1483	119.318
135.966	128.129
90.8683	40.9087
113.249	144.941
63.0469	101.158
8.07718	309.962
38.7593	74.9159
55.1066	85.2771
35.6002	90
75.1941	169.172
75.8358	126.767
65.0662	80.184
62.5331	205.51
113.57	57.9426
252.329	83.6325
110.987	166.814
157.691	102.591
50.7314	78.1916
40.3859	48.7996
199.668	60.5228
114.158	127.478
204.023	132.544
226.296	179.289
449.219	23.0626
69.7779	333.408
132.881	119.587
74.0184	64.4043
113.379	163.621
149.787	42.7978
129.291	83.7985
84.8104	169.695
111.622	43.8367
41.2834	175.423
56.4954	119.352
123.724	278.084
267.35	83.8569
114.427	162.486
43.8411	18.8468
66.188	103.738
67.6464	193.942
132.264	105.048
80.608	217.646
270.875	64.2091
50.9491	59.1586
184.14	107.92
169.865	109.387
66.188	89.7465
106.051	125.05
35.7774	101.591
38.5663	47.4153
351.47	53.5719
215.975	240.184
63.4508	196.715
233.646	121.234
92.6857	48.4249
117.119	122.843
63.9264	36.7803
253.83	105.715
29.4368	251.122
100.913	95.1941
50.6148	95.3242
334.727	25.3085
44.7992	161.842
29.033	165.838
83.5203	36.3473
116.605	39.825
85.7976	139.612
70.3949	170.743
94.3594	35.0752
54.1844	73.6841
169.154	90.7875
45.0236	237.467
224.534	177.922
90.5699	28.5326
46.2643	169.978
102.854	70.3545
168.705	190.967
71.7972	180.166
117.164	161.741
113.828	179.596
97.3749	70.1885
11.667	37.9179
101.923	112.773
56.8521	160.96
168.019	32.7575
42.1068	225.309
50.5564	93.2623
109.401	110.004
109.195	81.7994
72.7126	93.5786
92.8629	160.132
47.3413	177.557
42.2257	68.3868
70.6148	82.7328
106.659	81.4898
27.357	107.471
151.537	48.7794
22.8853	123.747
111.422	129.473
51.1308	60.691
75.6226	129.219
101.061	54.7453
171.247	65.1559
51.8847	73.2556
42.4792	69.0734
130.805	26.3406
159.329	170.444
51.1375	244.66
143.37	52.2459
61.3462	100.503
93.9646	139.706
132.039	127.209
105.118	96.9598
107.862	60.9895
67.9829	74.2091
72.2459	130.108
67.4669	36.2127
16.7961	149.717
94.7947	26.0871
80.5789	24.3819
191.416	20.8661
163.406	117.543
60.5228	35.0572
164.348	130.312
29.0554	128.517
83.4642	209.394
32.5892	124.907
62.5084	65.6114
52.5802	52.8293
68.1871	46.2194
234.519	130.487
62.7978	93.4709
389.1	36.5717
148.418	121.965
188.916	70.9558
34.6646	67.3098
169.547	21.4651
78.9769	89.6792
97.7586	56.3608
192.872	47.2515
120.532	85.3489
147.319	121.333
39.4324	94.7969
220.177	109.304
45.1716	89.1115
38.3666	64.8418
11.2183	96.5201
182.542	208.51
34.9069	68.5057
12.8136	85.0505
39.6567	72.3199
92.0485	243.886
33.8793	89.0173
30.6776	51.2968
137.112	194.07
159.511	77.0227
43.7514	45.2479
139.556	288.252
34.1485	28.9118
117.911	37.1214
20.0583	40.3859
105.098	227.806
124.797	24.9697
208.1	61.5504
127.799	113.877
157.794	63.72
210.038	32.0844
73.2556	125.297
111.678	68.2814
156.587	30.1772
150.731	70.4891
169.486	83.4238
35.0011	120.39
193.265	74.5008
86.8387	220.754
33.4418	53.3991
58.0637	38.665
67.1977	184.997
203.529	155.934
90.0449	241.665
151.822	145.688
61.6109	130.543
73.4799	103.134
107.222	171.921
187.422	60.792
59.5468	157.319
108.952	52.8113
146.511	110.101
207.209	20.7157
49.4166	119.334
100.541	133.947
70.1144	69.2775
87.0832	157.191
22.8113	36.7512
21.6895	62.7777
198.189	86.1117
91.7097	230.604
68.3195	130.761
252.901	170.891
127.821	26.9621
148.073	96.3271
80.1503	4.48732
152.432	107.561
266.603	60.5048
166.049	40.3186
42.1808	71.4898
68.1333	103.125
60.6035	137.963
85.147	494.429
43.3767	103.5
343.897	84.586
133.471	90.1952
197.272	55.4745
100.572	345.605
186.628	97.6284
185.028	60.0247
106.477	105.845
81.9587	99.4952
43.0043	85.4274
85.4835	14.1351
86.989	79.2708
72.0956	87.9897
76.9576	113.343
124.716	210.933
87.6935	200.321
300.157	13.1254
53.7447	102.345
89.7465	133.891
172.652	138.25
146.343	55.1043
24.5681	281.636
18.6224	17.799
48.0705	112.755
125.221	104.442
78.95	31.1869
114.18	20.193
15.7056	19.2955
68.8804	113.529
135.912	18.5394
61.0276	327.35
100.357	133.92
52.8943	57.5118
34.5524	25.9883
27.2986	44.1732
468.477	117.55
85.9749	142.329
84.0722	23.0761
65.8515	93.7469
126.094	301.371
66.0287	23.8389
50.7068	63.462
127.254	347.936
93.1479	19.1452
107.557	152.232
55.7056	58.7839
75.0348	55.0079
92.5129	193.693
82.9257	16.2105
37.8954	154.716
104.162	37.2381
59.0083	100.965
249.794	119.302
134.956	43.9309
104.274	6.11398
82.2481	56.3361
308.728	73.3767
79.9035	408.122
212.879	41.1936
118.409	99.0352
301.772	126.982
83.7335	113.188
132.295	173.188
135.486	44.4133
158.802	71.1129
95.8044	98.3419
97.7115	81.1757
49.6971	134.341
148.979	52.8001
42.569	128.562
29.5042	51.4315
40.6619	170.07
60.7427	46.8185
92.4546	155.048
30.2894	51.9138
163.873	29.3179
229.152	56.9329
69.7779	80.4532
84.7252	126.543
39.5849	25.5329
65.0101	36.2351
65.9637	151.741
159.412	117.474
112.632	80.9962
76.2778	115.492
90.9917	143.244
67.5342	90.9244
165.863	107.886
33.8232	150.718
38.7839	106.518
87.4759	97.1954
113.419	75.0034
26.5492	47.9762
72.3805	78.6022
204.384	156.91
62.3289	19.8945
95.0348	137.48
38.2926	165.86
31.6356	29.9147
203.895	110.168
82.8562	85.4252
186.448	123.392
144.447	24.8306
117.68	24.3998
75.8111	215.279
173.274	56.1903
46.8925	23.7088
261.425	32.2953
84.8104	193.449
83.4642	21.2161
25.6518	162.78
60.8032	82.1606
77.4108	88.5506
35.5688	56.7646
138.463	44.8732
83.6886	104.528
93.4485	82.5667
84.2046	50.8189
66.9912	70.3388
121.907	64.8418
164.882	211.86
181.512	102.946
228.319	52.726
22.2123	91.4674
251.963	39.9753
119.403	51.5728
184.097	86.7175
170.545	89.8026
178.634	148.263
164.162	39.4324
53.4889	146.287
99.1205	222.69
157.685	162.23
64.1934	65.8986
66.4864	86.0669
321.752	61.5885
43.4709	41.3013
66.3383	56.8387
116.796	30.8885
114.178	145.501
18.6875	121.214
149.96	20.2378
75.2793	15.4813
98.6134	41.5818
81.5234	118.203
101.245	82.7597
39.19	215.033
106.051	61.252
266.085	95.5104
99.6029	142.771
84.5546	135.05
95.0662	173.042
146.924	74.3729
62.3357	18.398
186.951	114.353
169.865	96.4214
53.0626	146.504
171.066	57.9919
72.2639	224.687
89.2237	70.0022
146.024	62.4635
34.7611	97.431
101.947	197.779
178.91	40.7539
561.178	58.7278
107.682	150.586
370.747	19.8183
190.471	135.068
65.9457	116.895
114.801	156.314
296.477	241.373
248.598	92.053
125.214	140.752
37.4243	30.0202
167.9	57.3816
108.658	214.718
18.3532	85.4835
147.707	75.8358
122.464	58.84
63.0626	15.7056
77.6868	46.8454
103.164	261.521
60.7651	157.258
249.551	120.985
113.446	26.1005
44.0319	177.754
40.6103	82.6094
50.4263	19.4638
176.053	136.702
98.241	114.577
161.918	47.615
53.6729	131.03
121.429	47.256
106.334	59.9058
73.2241	99.0577
125.834	322.713
368.313	122.392
147.323	28.8602
40.2692	127.761
66.0489	140.633
49.7465	116.969
130.025	64.6175
57.9605	141.912
46.4438	150.841
94.7678	43.9017
429.634	84.6982
273.951	68.7458
30.7382	146.031
55.6047	113.323
222.796	44.0251
201.894	140.711
213.428	95.2726
76.2845	57.9426
196.612	114.808
22.91	69.9417
107.451	27.6464
88.1759	38.9567
114.137	71.2026
73.2286	146.96
39.9372	50.0897
296.852	113.305
74.6018	87.5028
211.9	89.2372
120.036	140.337
46.6682	173.716
15.93	340.09
84.6062	74.687
124.218	73.3229
207.13	104.555
64.7072	83.554
105.432	28.214
147.913	20.9221
61.3641	52.5914
189.906	298.032
56.1028	94.9271
145.926	44.5928
98.4407	27.4849
130.592	36.7669
95.7079	51.1802
142.136	104.375
113.231	112.998
372.535	28.7637
301.501	89.3291
137.471	66.0377
113.929	88.6987
109.462	116.621
131.633	288.456
50.0112	180.696
115.986	124.842
128.809	75.8537
53.9601	97.4512
63.72	58.2455
120.653	84.586
27.8214	32.21
31.4674	58.4788
26.7848	160.826
198.223	82.9594
170.779	82.551
78.4474	40.4196
120.59	106.215
237.716	53.0245
77.256	103.783
26.4752	120.121
72.1853	127.234
105.488	155.647
185.416	161.795
98.9612	67.0586
149.973	17.5813
92.2324	62.7664
76.6592	29.2573
109.464	57.0451
59.8385	17.5252
59.3471	68.7121
115.241	28.5237
32.9078	43.3027
63.5899	66.6659
78.84	94.0094
62.1225	101.133
154.039	71.9094
401.728	116.926
87.7631	34.6803
80.1772	185.793
159.729	216.812
125.073	123.121
444.768	171.49
64.7296	278.582
62.8225	112.019
83.0783	68.1108
161.405	79.65
56.8207	20.9782
160.46	37.3188
58.4474	183.051
116.596	143.37
26.0265	59.098
74.5457	51.8443
41.1039	24.4941
355.553	161.712
36.8275	95.9165
167.584	67.7249
48.0705	70.0516
78.8871	42.7283
120.646	49.4009
142.304	81.8937
52.551	106.608
35.8088	99.098
27.2986	109.266
74.6354	258.773
95.5059	37.8506
21.7635	75.5261
84.7296	112.888
117.326	50.3141
140.476	52.7059
79.2057	64.3123
60.2176	115.773
63.0604	227.777
81.5728	25.2973
50.9895	125.988
148.889	54.8441
36.3092	62.2055
137.543	129.302
199.585	26.2508
45.1649	40.3141
220.314	125.477
100.179	82.3738
114.651	346.262
96.3698	64.1687
48.7615	71.2363
45.5463	54.8194
88.4003	53.3094
124.658	234.718
73.6594	108.124
186.172	43.8254
178.692	185.439
84.586	107.341
40.958	200.343
83.8815	41.3395
75.9704	89.9708
48.5371	88.3801
154.667	79.65
32.1449	79.5243
74.3774	76.4146
30.4577	107.711
119.587	53.7738
15.2008	99.9551
179.98	191.676
113.603	53.4552
87.597	45.4566
264.454	152.08
105.34	66.2621
88.0839	45.6585
110.13	21.1779
41.9565	21.2834
33.3902	75.387
303.76	28.4384
189.524	111.921
197.891	390.653
134.328	23.7738
121.357	116.372
83.0536	167.2
79.457	47.79
136.5	68.4698
129.908	18.0054
39.0083	97.2066
106.639	140.821
95.4252	59.549
134.395	66.6457
135.459	150.034
115.033	120.859
66.2621	112.255
31.0366	98.0031
21.6132	78.6314
343.422	29.4929
113.891	63.9107
97.2066	54.7453
52.4456	27.3727
68.6067	48.2836
172.787	94.1059
196.91	313.215
70.2266	38.1086
132.899	113.877
18.0839	30.2894
48.9859	36.1678
57.606	63.7177
76.9576	27.2986
128.252	126.807
48.2499	14.6578
111.829	26.823
153.94	201.817
53.5674	98.6762
104.166	75.6114
126.282	46.8925
42.0305	175.36
115.342	90.8616
71.3484	235.443
151.059	213.794
29.1272	59.991
54.1844	27.247
99.5356	28.9814
99.2686	36.0489
32.5062	148.874
154.476	55.3287
83.8232	143.92
95.9726	187.121
56.1992	68.3487
90.0606	113.372
88.8602	18.9971
122.708	38.3217
67.2201	257.162
208.51	214.449
153.466	71.4315
101.703	20.5856
108.858	75.2075
42.3491	123.274
65.6451	66.4505
104.404	44.8732
92.6184	72.845
108.295	34.328
140.431	199.282
58.223	114.175
167.705	38.7256
117.77	304.465
43.527	170.592
98.7077	33.3184
35.1559	89.5468
120.26	171.864
102.984	145.955
63.8322	23.6931
116.821	124.018
89.5782	280.682
87.5432	17.6845
57.4377	100.323
75.6495	71.7074
54.7453	110.164
89.3673	111.927
105.526	201.243
35.1133	29.9596
63.8838	156.222
44.6107	202.793
66.9509	135.842
151.241	39.1519
105.333	77.0316
152.704	99.0352
40.4981	49.4727
83.6886	180.864
100.269	110.164
36.74	141.71
177.633	131.099
239.204	165.665
55.8447	136.361
39.4368	51.2632
196.545	158.095
112.856	113.641
94.7386	68.8064
161.519	96.446
256.002	117.245
104.842	192.163
50.4398	134.718
38.1288	104.822
63.5203	152.093
51.7388	109.491
24.9854	56.0512
50.8571	110.464
135.517	32.6587
72.3357	98.2724
56.2598	149.278
119.269	391.856
186.648	68.4631
37.6105	115.086
146.213	76.2105
195.044	91.6311
99.0195	19.6702
141.968	108.279
39.9372	93.9197
49.2753	75.1402
62.4187	49.3606
20.8661	28.4048
105.324	58.7099
139.697	135.481
31.059	55.2681
114.779	40.9221
139.96	102.535
121.681	66.5807
63.2937	132.968
83.2713	40.2356
44.8732	82.2033
77.5926	109.65
50.3321	69.0218
127.963	82.6789
44.0408	133.713
50.958	159.329
224.198	83.1052
76.5089	186.635
127.833	77.0204
45.4902	103.971
190.287	79.1743
120.346	39.2192
179.437	84.6893
85.0348	81.16
159.255	62.5982
62.9729	107.119
82.5825	144.074
23.1658	186.919
68.7009	160.381
127.799	98.9028
156.175	92.8113
47.4534	47.5656
21.7635	70.617
145.614	121.786
58.8221	141.425
176.832	74.7453
51.8286	97.1685
111.808	150.998
415.237	92.845
141.932	66.8791
91.0927	175.118
75.6495	70.6753
34.4021	32.3087
93.9331	57.9987
120.395	52.1517
112.228	154.775
99.0307	139.053
23.5338	193.493
218.993	86.7265
56.4595	243.213
66.7153	172.986
91.8869	65.1402
105.362	124.653
49.3606	174.631
134.588	79.2013
86.381	50.9311
29.0173	73.1568
122.778	327.743
142.304	3.53377
80.7943	110.206
158.501	94.6825
103.615	114.117
117.904	40.2468
72.2235	147.922
35.6181	55.4184
49.8407	138.658
28.7705	74.5771
85.4543	68.6807
58.5596	72.311
75.2614	187.465
40.0942	38.1041
240.258	175.499
94.4021	118.562
171.79	94.5255
55.1492	98.9746
23.3341	71.3866
84.6085	85.4835
126.91	44.5681
76.9576	64.853
94.8328	83.7222
84.3617	156.863
116.821	160.047
99.2641	88.2993
233.161	48.0884
113.125	94.4335
79.65	53.9982
64.2809	52.1046
211.633	43.1344
7.27619	32.0103
145.329	122.452
55.3915	72.8068
206.888	99.3269
102.214	54.7453
85.221	281.627
95.2255	146.78
80.4083	148.082
169.206	77.422
61.593	80.4644
138.223	97.348
48.3733	38.84
213.545	533.049
44.1261	188.27
132.017	149.652
150.774	112.677
29.5042	226.435
92.1943	17.6509
196.964	69.1609
110.325	89.4122
24.1194	36.2351
262.632	125.421
130.731	104.62
134.546	51.9026
36.5717	130.067
122.114	155.356
59.4009	68.748
37.3009	132.232
35.7864	155.69
151.021	280.906
78.6022	214.42
66.7355	86.2576
61.1959	36.5335
179.468	49.5984
148.586	108.883
49.3606	140.963
59.0644	99.908
180.39	127.384
28.5685	60.8032
148.261	91.317
89.4503	119.064
58.5371	83.4508
63.4956	15.93
200.346	51.3058
101.124	26.3159
44.5367	92.8046
113.094	95.939
103.177	23.0581
55.1133	211.409
414.727	42.652
68.573	129.571
215.347	199.966
92.9616	58.7525
121.113	272.971
80.9221	154.981
50.884	106.686
146.834	146.778
66.363	105.172
115.378	28.4945
176.193	82.7126
92.7866	144.573
121.308	52.5757
162.54	73.5091
23.8681	99.1317
187.025	185.82
31.0186	94.503
44.0319	25.6585
173.184	39.6567
122.392	60.6327
175.342	41.0141
129.908	30.3343
59.9619	192.47
130.283	94.144
101.465	35.6742
96.1028	62.9975
111.808	33.4306
86.4932	16.9778
81.7411	65.4252
231.075	55.4633
191.871	30.2154
72.993	129.15
75.7079	64.1687
126.083	28.8871
92.8876	174.893
101.739	66.4775
43.1681	28.2701
56.6928	52.4187
103.029	55.2502
40.6103	20.7427
38.0682	81.5952
82.7978	86.6951
104.914	90.5878
178.694	34.2315
274.792	32.1965
82.9257	178.966
127.75	100.462
103.473	42.3738
113.991	132.867
68.1333	168.611
128.068	50.184
119.726	75.847
115.941	141.476
113.37	64.6556
123.767	128.618
64.2001	86.6794
133.105	63.0469
41.2093	90.2805
76.7153	43.7514
84.5726	90.3792
56.6525	24.53
43.3588	186.489
79.5939	116.184
71.6289	19.1093
80.7292	93.527
72.4703	96.1409
107.079	138.586
67.1102	21.3148
100.227	32.5331
71.7209	102.219
21.2452	44.1463
239.679	22.2773
43.2129	42.0978
142.304	66.5627
103.657	138.284
90.442	73.1658
98.8378	90.7696
37.8775	50.6327
77.6307	190.348
391.07	46.4887
243.675	67.8595
58.5753	61.2968
36.731	157.009
163.339	172.874
129.715	34.7768
46.0265	135.107
97.0922	46.6682
141.14	187.287
120.352	146.601
243.673	233.843
99.5917	51.7388
137.929	89.1721
97.3749	57.2022
74.2585	201.909
293.52	127.512
76.2688	325.943
270.07	76.0601
75.4386	257.498
46.9082	227.48
59.9058	91.3754
60.5138	26.5492
26.1005	99.9327
131.142	20.4824
119.897	83.1501
83.1277	30.0651
51.3058	33.5809
95.0707	200.509
70.9558	170.354
118.353	88.3442
30.9064	27.2381
238.546	175.261
50.3433	69.0644
89.8183	171.476
131.793	115.513
144.858	65.0662
138.578	129.313
123.76	74.1351
64.153	62.1808
37.0025	66.805
67.9089	77.2897
20.1189	67.8708
154.299	125.549
99.9776	169.172
44.088	153.415
102.372	33.9915
60.6686	113.969
78.8266	133.594
156.383	72.1898
119.794	258.284
87.4467	78.5977
33.3857	52.928
72.6498	46.4236
150.162	72.6385
58.0368	56.7332
48.9118	47.0429
120.812	287.386
74.4626	135.113
89.7016	204.92
236.706	69.392
200.007	75.1357
59.7465	70.166
25.4274	48.2387
55.9569	67.8438
59.9237	41.3731
130.013	128.198
117.092	18.8849
351.068	104.891
30.4487	157.844
84.9226	218.663
39.9372	141.301
93.6258	105.587
327.967	86.2105
136.61	79.3763
23.4687	344.122
28.7189	59.392
131.591	163.899
183.002	108.4
54.1171	8.82432
120.74	94.5389
98.9657	54.705
127.575	106.753
203.007	15.0572
46.8925	105.241
33.1748	105.228
79.9865	110.812
42.827	76.0601
40.7225	103.038
301.811	57.7519
36.7063	95.8044
115.369	37.7384
27.0047	39.1519
174.009	182.879
88.7637	76.9868
220.678	39.3291
234.799	161.642
80.0247	95.4207
53.8479	96.2284
86.381	20.9782
199.856	134.9
43.1344	163.834
103.085	90.6574
121.974	63.0469
43.1793	51.7029
307.182	37.3884
44.8732	60.0651
115.818	44.8284
62.5241	77.2111
211.288	71.1241
47.8461	64.8643
302.524	26.5874
30.8975	148.815
176.944	155.56
96.2262	49.9103
117.386	93.4889
74.1665	205.744
106.574	14.9585
121.344	39.7128
170.2	231.651
67.2829	51.9856
68.2814	57.2695
161.918	50.0337
91.243	137.377
166.098	55.6428
50.1391	66.0377
139.76	145.659
76.6502	145.432
177.492	76.8836
95.0191	236.684
271.382	147.032
139.195	56.1656
57.1685	91.3619
21.5773	113.365
114.781	86.1297
106.374	35.3534
240.646	50.6417
34.8418	177.866
61.9251	57.5118
191.963	101.081
88.0817	110.164
46.7243	25.2188
66.5964	44.8171
79.1182	111.912
173.211	66.5627
209.545	118.719
135.111	173.585
33.8299	83.352
161.223	181.903
86.7557	218.102
60.5317	145.587
24.2315	56.7444
279.589	194.57
53.7492	258.438
248.45	93.6729
35.1694	182.605
222.309	91.8219
139.257	257.236
112.369	279.262
53.4934	134.994
125.27	262.973
84.9226	117.05
43.2107	80.7023
80.7247	231.939
26.9621	164.923
28.9432	80.617
190.375	101.526
79.5759	76.6951
130.206	96.8903
120.66	53.5495
75.8358	40.6484
34.1037	42.6296
100.53	166.985
98.6471	132.286
67.0855	84.5479
100.141	195.367
82.486	41.059
117.312	238.784
100.758	173.303
56.114	287.929
151.36	66.7646
268.822	162.816
20.7068	148.604
112.295	86.5537
176.015	90.5834
97.873	23.5405
114.346	32.0844
84.9002	56.0826
112.686	217.234
88.5349	148.194
186.368	177.025
77.5185	76.0444
28.158	36.6368
68.4317	48.7839
118.344	60.3949
91.9789	96.1746
91.4225	31.0074
149.396	147.954
47.5656	83.0626
46.2957	96.3608
136.998	90.8683
118.286	79.4952
78.8557	120.067
90.3837	119.794
103.592	47.9336
147.958	209.376
67.0855	72.2683
518.661	355.665
127.216	106.302
38.5349	125.468
138.658	113.424
182.888	386.527
224.281	104.404
307.541	110.052
91.4427	168.162
66.7871	171.674
169.06	293.655
78.4003	42.0238
152.042	206.711
51.1555	48.7996
13.9331	73.72
29.4368	272.044
41.1847	82.7485
100.891	39.4884
28.2993	54.9697
89.0397	76.4707
146.978	325.246
154.241	137.561
42.4052	187.884
153.834	94.1777
131.297	79.1362
63.5068	197.584
101.633	77.6307
61.6626	128.468
78.0233	46.9374
182.814	145.389
71.1981	44.7498
24.6062	119.219
216.626	48.3801
45.9569	108.777
44.5748	230.368
121.405	16.0646
159.814	143.37
26.1768	57.6442
30.2266	90.2692
121.606	37.431
163.974	95.3556
77.9022	130.9
45.322	139.96
180.175	62.486
51.7837	126.756
52.127	45.6495
27.1214	58.8782
153.87	189.634
131.292	74.4155
127.889	16.6884
169.706	67.8865
51.1555	132.674
182.735	106.518
171.326	189.309
65.6271	122.903
86.8162	87.2044
115.661	44.4626
38.7413	156.446
89.1631	58.1108
204.703	25.9704
61.5661	140.303
36.5717	38.2926
169.883	277.036
101.918	105.676
138.109	202.849
201.382	144.685
106.125	153.148
93.646	41.1039
142.686	33.2062
163.507	166.778
165.854	130.779
117.099	28.5394
-4.56136	146.013
212.625	103.707
115.773	298.416
27.4849	169.273
151.746	148.138
117.269	124.691
101.447	40.6664
53.287	171.048
40.8571	184.541
100.247	105.302
61.5526	121.382
34.1844	136.062
42.2549	83.3588
102.535	243.242
127.142	141.16
81.5481	83.3902
44.1889	94.3101
119.107	36.4909
25.9704	68.941
130.693	92.1584
164.31	82.1629
203.689	24.2315
44.6489	232.643
139.939	42.6071
90.6439	35.7124
167.435	208.474
[truncated: 5,779 more rows]
